# Supplementary material for: Metabolic characterisation of disturbances in the APOC3/triglyceride-rich lipoprotein pathway through sample-based recall by genotype
Source: Metabolomics. 2020 Jun 3;16(6):69. doi: 10.1007/s11306-020-01689-9 (PMC7270992; doi:10.1007/s11306-020-01689-9)
Supplement: Supplementary file 3 — Supplementary file3 (XLSX 249 kb) [file 11306_2020_1689_MOESM3_ESM.xlsx]

## Sheet: Table S1 okay
Table S1: Characteristics of sample by group (carrier/control)
	Young participants			Mothers
Phenotype	Carriers (n=21)	Controls (n=42)	p-value*	Carriers (n=30)	Controls (n=22)	p-value*
Sex (% female)	47.6	47.6	1	100	100	n/a
Maternal education (% with A-Level/degree)	28.6	43.9	0.24	53.3	40.9	0.38
Ever smoked (%)	n/a	n/a	n/a	63.3	40.9	0.11
Mean age	16.2	16.2	1	49.7	47.2	0.12
Mean body mass index (kg/m2)	21.6	22.3	0.47	24.5	25.4	0.41
Mean systolic blood pressure (mmHg)	123.2	121	0.49	114.3	115.6	0.7
Mean diastolic blood pressure (mmHg)	61.6	67.4	0.01	67.9	69.6	0.47
Mean C-reactive protein	0.89	0.98	0.82	0.92	1.74	0.05
* p-values from two-sided ttests except sex, maternal education and ever smoked which are from a pearson chi-squared test (performed in Stata v14.2)

## Sheet: Table S2 corrected
Table S2: Sample and feature numbers
		HILIC positive ion mode	HILIC negative ion mode	Lipids positive ion mode	Lipids negative ion mode	Total
Raw data	No. of samples	115	115	115	115
	No. of features	11802	7099	2264	3439	24604
Post QC data	No. of samples	115	115	115	115
	No. of features	6130	4217	1374	2686	14407
Post-filtering data	No. of samples	112	113	114	112
	No. of features	5524	3839	1209	2413	12985

## Sheet: Table S3 corrected
Table S3: Analysis results for the subset of metabolite features that were identified as associated with rs138326449(APOC3) in at least one of the three main analyses (young participants only, mother only and young participants and mother combined)
In all models, non-carriers represent the reference group. Therefore, betas reflect the mean difference in carriers of the rare variant relative to non-carriers.
feature_label_id	Assay	m.z	retention_time_seconds	Metabolite	Metabolite.Class	short_label	Type.of.annotation	min	median	max	mean	shapiro_w	shapiro_p	n_samples	n_repeat_measures	combined_pedigree_mixed_carrier_beta	combined_pedigree_mixed_carrier_SE	combined_pedigree_mixed_carrier_t	combined_pedigree_mixed_carrier_chisq	combined_pedigree_mixed_carrier_p	combined_pedigree_mixed_carrier_adjp	combined_pedigree_mixed_flag	combined_pedigree_mixed_carrier_p_rank	wilcox_stat	wilcox_p	minuslog10_wilcox_p	foldchange	log2_foldchange	mean_non_carriers	mean_carriers	n_non_carriers	n_carriers	n_non_missing_non_carriers	n_non_missing_carriers	percent_missing_non_carriers	percent_missing_carriers	diff_in_percent_missing	YPs_n_samples	YPs_model_type	YPs_carrier_beta	YPs_carrier_SE	YPs_carrier_t	YPs_carrier_chisq_or_F	YPs_carrier_p	YPs_carrier_adjp	YPs_flag	YPs_carrier_p_rank	mothers_n_samples	mothers_model_type
Acyl.carn_01	Lipids negative ion mode	350.211	71.609	Decanoylcarnitine	Acyl carnitine	Acyl.carn	accurate MS	16319.7	45700.9	120193	51803.3	0.936885	0.000334011	79	14	0.727089	0.21506	3.38086	10.3186	0.00131694	0.019616	1	162	371	9.69672e-05	4.01338	1.45089	0.536938	43136	62585.6	62	50	47	41	24.1935	18	-6.19355	47	standard_linear	0.822809	0.240869	3.416	11.6691	0.00139888	0.0252071	1	134	32	mixed_linear
Cardiolipin_01	Lipids negative ion mode	717.528	474.553	CL(70:0)	Cardiolipin	Cardiolipin	accurate MS	66599.2	297001	1.54654e+06	354778	0.850966	3.4188e-09	102	17	-0.96434	0.197101	-4.89262	21.4945	3.54846e-06	0.000178384	1	48	1875	1.36832e-05	4.86381	0.636622	-0.651492	430122	273825	62	50	62	49	0	2	2	61	standard_linear	-1.16332	0.228563	-5.08973	25.9053	4.19352e-06	0.000313052	1	32	41	mixed_linear
Ceramide_01	Lipids negative ion mode	608.527	465.609	Cer(d14:1/22:1);Cer(d14:2/22:0);Cer(d16:1/20:1);Cer(d16:2/20:0);Cer(d18:1/18:1);Cer(d18:2/18:0)	Ceramide	Ceramide	accurate MS	32237	106228	255275	113056	0.941633	0.000224989	94	16	-0.569756	0.195943	-2.90776	8.0962	0.00443582	0.047784	1	224	1301	0.0460389	1.33688	0.883574	-0.178578	122596	108322	62	50	58	43	6.45161	14	7.54839	54	standard_linear	-0.801808	0.231945	-3.45689	11.9501	0.00112442	0.0213994	1	127	40	mixed_linear
Ceramide_02	Lipids negative ion mode	610.542	486.529	Cer(d18:0/18:1)	Ceramide	Ceramide	accurate MS	190991	457119	1.17919e+06	473679	0.933014	2.79426e-05	103	18	-0.719996	0.193235	-3.72601	12.8317	0.000340804	0.00696914	1	118	1617	0.019926	1.70058	0.855918	-0.224455	526700	450812	62	50	62	50	0	0	0	61	standard_linear	-0.847322	0.227793	-3.71971	13.8362	0.000457598	0.0105335	1	105	42	mixed_linear
Ceramide_03	Lipids negative ion mode	611.546	486.549	Cer(d18:0/18:1)	Ceramide	Ceramide	accurate MS	61085.4	176472	434117	185106	0.946722	0.000232696	103	18	-0.72534	0.179842	-4.0332	14.5517	0.000136362	0.00319459	1	103	1664	0.00818378	2.08705	0.835888	-0.258618	207504	173450	62	50	62	49	0	2	2	61	standard_linear	-0.856103	0.232547	-3.68142	13.5529	0.00051669	0.0114572	1	109	42	mixed_linear
Ceramide_04	Lipids negative ion mode	638.574	506.212	Cer(d18:1/20:0);Cer(d16:1/22:0)	Ceramide	Ceramide	accurate MS	336451	693283	1.62458e+06	731483	0.90879	1.18777e-06	103	18	-0.591853	0.19208	-3.08128	9.03459	0.00264919	0.0322853	1	198	1551	0.05969	1.2241	0.907037	-0.140766	791911	718293	62	50	62	50	0	0	0	61	standard_linear	-0.743697	0.243968	-3.04834	9.29235	0.00348554	0.0470645	1	179	42	mixed_linear
Ceramide_05	Lipids negative ion mode	639.577	506.212	Cer(d18:1/20:0);Cer(d16:1/22:0)	Ceramide	Ceramide	accurate MS	113817	297346	715223	309965	0.91188	1.72858e-06	103	18	-0.556613	0.179944	-3.09325	9.10666	0.0025468	0.0313543	1	196	1557	0.0544172	1.26426	0.896498	-0.157627	337425	302501	62	50	62	50	0	0	0	61	standard_linear	-0.743345	0.240472	-3.09119	9.55547	0.00308252	0.0433722	1	171	42	mixed_linear
Ceramide_06	Lipids negative ion mode	642.561	515.759	Cer(d15:1/24:0);Cer(d16:1/23:0);Cer(d18:1/21:0)	Ceramide	Ceramide	accurate MS	36718.9	99696.6	237987	101551	0.946717	0.00224683	76	14	-0.655794	0.243069	-2.69797	6.94945	0.0083845	0.0746561	0	271	868	0.0854359	1.06836	0.910037	-0.136002	108768	98983.3	62	50	44	36	29.0323	28	-1.03226	42	standard_linear	-0.943456	0.289304	-3.26112	10.6349	0.00234636	0.0352585	1	160	34	mixed_linear
Ceramide_07	Lipids negative ion mode	656.577	523.255	Cer(d18:1/22:0);Cer(d18:0/22:1)	Ceramide	Ceramide	accurate MS	631131	1.04009e+06	1.92434e+06	1.0607e+06	0.96913	0.0107147	103	18	-1.0007	0.175842	-5.69092	24.9716	5.81806e-07	3.89972e-05	1	36	2089	3.63456e-08	7.43955	0.792217	-0.336032	1.22197e+06	968063	62	50	62	50	0	0	0	61	standard_linear	-0.932833	0.214915	-4.34047	18.8397	5.88674e-05	0.00229488	1	62	42	mixed_linear
Ceramide_08	Lipids negative ion mode	657.58	523.241	Cer(d18:1/22:0);Cer(d18:0/22:1)	Ceramide	Ceramide	accurate MS	272586	452502	772109	457470	0.977855	0.0595074	103	18	-1.00678	0.171704	-5.86349	25.5568	4.2955e-07	3.14092e-05	1	33	2108	1.74293e-08	7.75872	0.786666	-0.346176	528488	415744	62	50	62	50	0	0	0	61	standard_linear	-0.939059	0.211961	-4.43034	19.6279	4.32489e-05	0.00183166	1	57	42	mixed_linear
Ceramide_09	Lipids negative ion mode	664.59	506.772	Cer(d18:1/22:1)	Ceramide	Ceramide	accurate MS	441063	927575	2.24103e+06	965374	0.898928	3.75475e-07	103	18	-0.785999	0.190339	-4.12948	15.5115	8.20062e-05	0.00219868	1	90	1667	0.0077079	2.11306	0.884151	-0.177635	1.05158e+06	929756	62	50	62	50	0	0	0	61	standard_linear	-0.968113	0.224328	-4.31562	18.6245	6.40771e-05	0.00238494	1	64	42	mixed_linear
Ceramide_10	Lipids negative ion mode	665.593	506.867	Cer(d18:1/22:1)	Ceramide	Ceramide	accurate MS	169242	396723	928802	415137	0.915731	2.78786e-06	103	18	-0.826332	0.188724	-4.37853	17.1898	3.38241e-05	0.00100763	1	81	1722	0.00240412	2.61904	0.86235	-0.213655	456267	393461	62	50	62	50	0	0	0	61	standard_linear	-1.07219	0.236464	-4.53426	20.5595	3.01822e-05	0.00145901	1	50	42	mixed_linear
Ceramide_11	Lipids negative ion mode	666.605	523.464	Cer(d18:1/22:0);Cer(d18:0/22:1)	Ceramide	Ceramide	accurate MS	1.87389e+06	3.38575e+06	7.61647e+06	3.62179e+06	0.926124	1.07809e-05	103	18	-0.622939	0.201018	-3.09892	9.04006	0.00264127	0.0322853	1	197	1564	0.0487626	1.31191	0.916498	-0.125796	3.89393e+06	3.56878e+06	62	50	62	50	0	0	0	61	standard_linear	-0.629532	0.260241	-2.41903	5.85171	0.0187768	0.154366	0	294	42	mixed_linear
Ceramide_12	Lipids negative ion mode	667.609	523.381	Cer(d18:1/22:0);Cer(d18:0/22:1)	Ceramide	Ceramide	accurate MS	816582	1.53111e+06	3.52485e+06	1.62632e+06	0.927151	1.23891e-05	103	18	-0.615592	0.205123	-3.00109	8.52943	0.0034945	0.0405977	1	207	1564	0.0487626	1.31191	0.92025	-0.119903	1.7443e+06	1.60519e+06	62	50	62	50	0	0	0	61	standard_linear	-0.645019	0.262727	-2.4551	6.02749	0.0171593	0.145437	0	285	42	mixed_linear
Ceramide_13	Lipids negative ion mode	668.577	515.878	Cer(d18:2/23:0)	Ceramide	Ceramide	accurate MS	68532.3	199480	450920	202749	0.978848	0.0776208	101	18	-0.762937	0.214323	-3.55975	11.9001	0.000561313	0.0103393	1	131	1627	0.00476294	2.32213	0.844258	-0.244244	225477	190361	62	50	61	49	1.6129	2	0.387097	59	standard_linear	-1.04012	0.243665	-4.26866	18.2214	7.82751e-05	0.00278222	1	68	42	mixed_linear
Ceramide_14	Lipids negative ion mode	670.592	531.28	Cer(d18:1/23:0)	Ceramide	Ceramide	accurate MS	256046	521641	879136	530257	0.985193	0.254468	103	18	-0.983889	0.192755	-5.10434	21.4019	3.72402e-06	0.000179721	1	50	1961	3.39465e-06	5.4692	0.822661	-0.28163	598095	492030	62	50	62	50	0	0	0	61	standard_linear	-1.09957	0.246809	-4.45516	19.8484	3.97007e-05	0.00171351	1	56	42	mixed_linear
Ceramide_15	Lipids negative ion mode	678.605	515.609	Cer(d18:1/22:1)	Ceramide	Ceramide	accurate MS	258834	702381	1.79936e+06	749125	0.928736	1.53841e-05	103	18	-0.710587	0.210539	-3.37509	10.7152	0.00106259	0.0169803	1	151	1540	0.0704562	1.15208	0.905394	-0.143383	805145	728973	62	50	62	50	0	0	0	61	standard_linear	-0.8589	0.217847	-3.94267	15.5447	0.000222838	0.0059769	1	90	42	mixed_linear
Ceramide_16	Lipids negative ion mode	679.609	515.539	Cer(d18:1/22:1)	Ceramide	Ceramide	accurate MS	109534	303256	822767	332258	0.924371	8.52405e-06	103	18	-0.728915	0.209689	-3.47617	11.3299	0.000762685	0.01324	1	139	1531	0.0804068	1.09471	0.910157	-0.135813	356340	324325	62	50	62	50	0	0	0	61	standard_linear	-0.913155	0.217975	-4.18926	17.5499	9.82941e-05	0.00329055	1	72	42	mixed_linear
Ceramide_17	Lipids negative ion mode	680.621	531.222	Cer(d18:1/22:0);Cer(d18:0/22:1);Cer(d18:1/23:0)	Ceramide	Ceramide	accurate MS	1.51881e+06	3.24636e+06	7.87358e+06	3.41897e+06	0.936372	4.52496e-05	103	18	-0.616079	0.208664	-2.9525	8.28432	0.00399888	0.0443494	1	217	1477	0.1662	0.779368	0.928416	-0.107157	3.63042e+06	3.37054e+06	62	50	62	50	0	0	0	61	standard_linear	-0.638531	0.24622	-2.59333	6.72538	0.0120581	0.112527	0	259	42	mixed_linear
Ceramide_18	Lipids negative ion mode	681.624	531.121	Cer(d18:1/22:0);Cer(d18:0/22:1);Cer(d18:1/23:0)	Ceramide	Ceramide	accurate MS	703824	1.45206e+06	3.52225e+06	1.5564e+06	0.940395	8.19648e-05	103	18	-0.624804	0.208454	-2.99733	8.52682	0.00349951	0.0405977	1	208	1483	0.154175	0.811987	0.92938	-0.105659	1.65288e+06	1.53615e+06	62	50	62	50	0	0	0	61	standard_linear	-0.631263	0.245035	-2.57622	6.6369	0.0126045	0.114963	0	265	42	mixed_linear
Ceramide_19	Lipids negative ion mode	682.592	523.119	Cer(d18:1/24:1)	Ceramide	Ceramide	accurate MS	1.21407e+06	1.86953e+06	2.8567e+06	1.87989e+06	0.988458	0.458418	103	18	-1.15953	0.169843	-6.82711	35.568	2.46299e-09	1.4858e-06	1	4	2214	2.15442e-10	9.66667	0.782473	-0.353888	2.15507e+06	1.68628e+06	62	50	62	50	0	0	0	61	standard_linear	-1.23611	0.194717	-6.34821	40.2997	3.8449e-08	6.94795e-06	1	13	42	mixed_linear
Ceramide_20	Lipids negative ion mode	684.608	538.589	Cer(d18:0/24:1);Cer(d18:1/24:0)	Ceramide	Ceramide	accurate MS	2.09848e+06	3.22713e+06	4.61002e+06	3.27531e+06	0.982604	0.153829	103	18	-0.812349	0.195357	-4.15828	15.3262	9.04538e-05	0.00227359	1	96	2022	4.27363e-07	6.3692	0.839769	-0.251935	3.69116e+06	3.09973e+06	62	50	62	50	0	0	0	61	standard_linear	-0.714926	0.20522	-3.4837	12.1362	0.000957504	0.0194478	1	119	42	mixed_linear
Ceramide_21	Lipids negative ion mode	692.621	523.547	Cer(d18:1/24:1)	Ceramide	Ceramide	accurate MS	3.46095e+06	6.28904e+06	1.35634e+07	6.43842e+06	0.939976	7.69883e-05	103	18	-0.730082	0.208002	-3.50998	11.4095	0.000730714	0.0128702	1	137	1634	0.0145951	1.83579	0.904889	-0.144187	6.90761e+06	6.25062e+06	62	50	62	50	0	0	0	61	standard_linear	-0.811771	0.237392	-3.41954	11.6932	0.0011652	0.0216637	1	130	42	mixed_linear
Ceramide_22	Lipids negative ion mode	693.625	523.55	Cer(d18:1/24:1)	Ceramide	Ceramide	accurate MS	1.68043e+06	3.02282e+06	6.48913e+06	3.09909e+06	0.937853	5.61929e-05	103	18	-0.706718	0.205327	-3.44191	10.9882	0.000916922	0.0153924	1	143	1621	0.0185383	1.73193	0.91034	-0.135523	3.31733e+06	3.0199e+06	62	50	62	50	0	0	0	61	standard_linear	-0.78143	0.233842	-3.3417	11.167	0.00147461	0.0256412	1	139	42	mixed_linear
Ceramide_23	Lipids negative ion mode	694.628	523.497	Cer(m18:1/26:1)	Ceramide	Ceramide	accurate MS	397132	745344	1.68912e+06	758179	0.929522	1.71433e-05	103	18	-0.680829	0.206224	-3.30141	10.1475	0.00144495	0.0211313	1	165	1609	0.0229756	1.63873	0.904457	-0.144876	814401	736591	62	50	62	50	0	0	0	61	standard_linear	-0.784341	0.240269	-3.26443	10.6565	0.00185752	0.029537	1	152	42	mixed_linear
Ceramide_24	Lipids negative ion mode	720.898	401.854	Ganglioside GD3 (d18:1/16:0)	Ceramide	Ceramide	accurate MS	235716	398240	677323	421517	0.96038	0.00213584	103	18	0.90555	0.187685	4.82485	19.1864	1.18555e-05	0.000414597	1	69	535	7.22234e-07	6.14132	1.21039	0.275469	397215	480784	62	50	62	50	0	0	0	61	standard_linear	1.01328	0.20437	4.9581	24.5827	6.7418e-06	0.000465569	1	35	42	mixed_linear
Ceramide_25	Lipids negative ion mode	732.577	506.601	Cer(d18:1/22:1)	Ceramide	Ceramide	accurate MS	39729.1	109919	254965	114219	0.927176	7.66289e-05	83	12	-0.370892	0.219131	-1.69256	2.81642	0.0933045	0.318848	0	706	958	0.0955793	1.01964	0.951072	-0.0723728	122037	116066	62	50	54	37	12.9032	26	13.0968	43	standard_linear	-0.82607	0.266971	-3.09423	9.57423	0.00364105	0.048354	1	182	40	mixed_linear
Ceramide_26	Lipids negative ion mode	734.593	523.381	Cer(d18:1/22:0);Cer(d18:0/22:1)	Ceramide	Ceramide	accurate MS	394027	697942	1.24446e+06	724077	0.976441	0.0448421	103	18	-0.726107	0.193214	-3.75804	12.8005	0.000346526	0.00702661	1	119	1712	0.00299956	2.52294	0.906382	-0.141809	785498	711961	62	50	62	50	0	0	0	61	standard_linear	-0.784117	0.259433	-3.02243	9.13506	0.00375253	0.0495544	1	183	42	mixed_linear
Ceramide_27	Lipids negative ion mode	735.597	523.547	Cer(d18:1/22:0);Cer(d18:0/22:1)	Ceramide	Ceramide	accurate MS	179951	320770	546918	322805	0.976696	0.0471857	103	18	-0.604137	0.19656	-3.07355	8.91783	0.002824	0.0340716	1	200	1629	0.0160144	1.79549	0.919492	-0.121091	348406	320356	62	50	62	50	0	0	0	61	standard_linear	-0.569506	0.249596	-2.28171	5.2062	0.0262602	0.18723	0	339	42	mixed_linear
Ceramide_28	Lipids negative ion mode	746.593	515.836	Glucosylceramide (d18:1/18:0);Galactosylceramide (d18:1/18:0)	Ceramide	Ceramide	accurate MS	31924.8	147349	396016	154838	0.941461	0.000111584	102	17	-0.680646	0.213731	-3.18459	9.66211	0.00188107	0.0255002	1	178	1417	0.22638	0.645162	0.940211	-0.088943	163675	153889	62	50	62	48	0	4	4	60	standard_linear	-0.839321	0.228512	-3.67298	13.4908	0.00053726	0.0116987	1	111	42	mixed_linear
Ceramide_29	Lipids negative ion mode	748.57	467.15	Glucosylceramide (d18:1/18:0);Galactosylceramide (d18:1/18:0)	Ceramide	Ceramide	accurate MS	1.60922e+07	2.23746e+07	3.35701e+07	2.26176e+07	0.972833	0.0219483	103	18	0.726582	0.212515	3.41896	10.9296	0.000946378	0.0156412	1	146	695	0.000105614	3.97628	1.07482	0.104098	2.27473e+07	2.44493e+07	62	50	62	50	0	0	0	61	standard_linear	0.771547	0.237624	3.24693	10.5426	0.00195641	0.0305073	1	155	42	mixed_linear
Ceramide_30	Lipids negative ion mode	760.551	491.129	Glucosylceramide (d18:1/18:1);Galactosylceramide (d18:1/18:1)	Ceramide	Ceramide	accurate MS	64333.2	199203	384758	205197	0.983589	0.191388	102	18	0.938071	0.188347	4.98054	21.4052	3.71758e-06	0.000179721	1	49	415	1.20485e-08	7.91907	1.44515	0.531221	174049	251528	62	50	61	50	1.6129	0	-1.6129	60	standard_linear	1.10472	0.21687	5.09395	25.9483	4.27419e-06	0.000313052	1	33	42	mixed_linear
Ceramide_31	Lipids negative ion mode	760.609	523.655	Cer(d18:1/24:1)	Ceramide	Ceramide	accurate MS	815058	1.3407e+06	2.3685e+06	1.34197e+06	0.97789	0.059934	103	18	-0.951624	0.188953	-5.03631	21.3362	3.85376e-06	0.000182336	1	51	1851	9.4511e-05	4.02452	0.882658	-0.180074	1.45724e+06	1.28624e+06	62	50	62	50	0	0	0	61	standard_linear	-1.01641	0.218191	-4.65834	21.7001	1.9561e-05	0.00100594	1	47	42	mixed_linear
Ceramide_32	Lipids negative ion mode	761.612	523.592	Cer(d18:1/24:1)	Ceramide	Ceramide	accurate MS	385691	631623	1.14012e+06	639658	0.976134	0.0421756	103	18	-0.895532	0.189374	-4.72891	19.2071	1.17279e-05	0.000414597	1	68	1820	0.000219531	3.6585	0.889842	-0.168379	695480	618868	62	50	62	50	0	0	0	61	standard_linear	-0.96069	0.214936	-4.46966	19.9779	3.77602e-05	0.00169123	1	53	42	mixed_linear
Ceramide_33	Lipids negative ion mode	764.573	519.612	CerP(d18:1/24:0)	Ceramide	Ceramide	accurate MS	45808.3	122104	225884	120638	0.988033	0.460481	98	18	0.797455	0.197794	4.03175	14.4366	0.000144954	0.00336321	1	104	552	9.15032e-06	5.03856	1.27236	0.347506	109491	139312	62	50	57	50	8.06452	0	-8.06452	57	standard_linear	0.945123	0.270929	3.48846	12.1693	0.00098589	0.0195997	1	121	41	mixed_linear
Ceramide_34	Lipids negative ion mode	790.589	518.997	Glucosylceramide (d18:1/20:0);Galactosylceramide (d18:1/20:0)	Ceramide	Ceramide	accurate MS	107957	263198	525880	277260	0.9673	0.0137873	92	18	0.937942	0.193985	4.83512	19.4416	1.03726e-05	0.000379227	1	66	360	7.40747e-08	7.13033	1.36247	0.446226	240875	328186	62	50	51	49	17.7419	2	-15.7419	52	standard_linear	0.854672	0.227994	3.74866	14.0525	0.000477787	0.0107565	1	106	40	mixed_linear
Ceramide_35	Lipids negative ion mode	792.605	526.722	CerP(d18:1/26:0)	Ceramide	Ceramide	accurate MS	124195	284349	445485	289818	0.988384	0.452772	103	18	0.861065	0.201955	4.26364	15.3314	9.02068e-05	0.00227359	1	95	701	0.0001246	3.90448	1.1678	0.223794	281073	328237	62	50	62	50	0	0	0	61	standard_linear	1.00536	0.266729	3.76922	14.207	0.000390713	0.00916847	1	103	42	mixed_linear
Ceramide_36	Lipids negative ion mode	818.629	555.504	Glucosylceramide (d18:1/22:0);Galactosylceramide (d18:1/22:0)	Ceramide	Ceramide	accurate MS	160556	349169	681027	361788	0.977091	0.0529377	102	18	0.686305	0.211893	3.23892	9.33699	0.00224574	0.0283716	1	191	779	0.00130596	2.88407	1.14876	0.200081	355033	407848	62	50	61	50	1.6129	0	-1.6129	60	standard_linear	0.631715	0.24542	2.57402	6.62556	0.0127254	0.115629	0	266	42	mixed_linear
Ceramide_37	Lipids negative ion mode	830.649	527.276	Glucosylceramide (d18:1/24:1);Galactosylceramide (d18:1/24:1)	Ceramide	Ceramide	accurate MS	4.44108e+06	7.29992e+06	1.21539e+07	7.53754e+06	0.95496	0.000834598	103	18	0.410703	0.138537	2.96458	8.27247	0.00402508	0.0443494	1	219	794	0.00132585	2.87751	1.10406	0.142825	7.42595e+06	8.19873e+06	62	50	62	50	0	0	0	61	standard_linear	0.209387	0.18645	1.12302	1.26117	0.266137	0.632919	0	1014	42	mixed_linear
Ceramide_38	Lipids negative ion mode	1016.73	503.735	Galabiosylceramide (d18:1/24:1)	Ceramide	Ceramide	accurate MS	105377	194103	356355	201409	0.974431	0.0325814	101	17	0.704639	0.21581	3.26509	9.93248	0.00162387	0.0225938	1	173	755	0.00125804	2.90031	1.18351	0.243068	193957	229550	62	50	61	49	1.6129	2	0.387097	59	standard_linear	0.77689	0.277359	2.80102	7.84573	0.00701701	0.0770914	0	220	42	mixed_linear
Ceramide_39	Lipids negative ion mode	1180.79	517.007	Trihexosylceramide (d18:1/24:0)	Ceramide	Ceramide	accurate MS	36218.9	68229.5	136375	72945.4	0.935923	0.000993751	70	13	0.70115	0.229073	3.06082	8.18441	0.0042252	0.0460007	1	221	348	0.00175027	2.75689	1.2167	0.282978	67986.2	82719.1	62	50	37	37	40.3226	26	-14.3226	42	standard_linear	0.753795	0.302078	2.49537	6.22686	0.017043	0.145437	0	283	28	mixed_linear
Ceramide_40	Lipids negative ion mode	1261.72	425.414	Ganglioside GA1 (d18:1/16:0)	Ceramide	Ceramide	accurate MS	116661	229490	376589	230182	0.983961	0.215705	100	18	0.65126	0.194533	3.34782	10.4632	0.00121775	0.0185158	1	158	860	0.0144494	1.84015	1.11814	0.1611	229711	256849	62	50	59	50	4.83871	0	-4.83871	59	standard_linear	0.70388	0.226023	3.11419	9.69821	0.00292722	0.0418644	1	169	41	mixed_linear
Ceramide_41	Lipids negative ion mode	1262.72	425.172	Ganglioside GA1 (d18:1/16:0)	Ceramide	Ceramide	accurate MS	73625.7	150025	258857	150539	0.972608	0.0308693	94	16	0.67403	0.201688	3.34194	10.5517	0.0011608	0.0179551	1	156	754	0.0171007	1.76699	1.13746	0.185815	149007	169490	62	50	56	47	9.67742	6	-3.67742	55	standard_linear	0.849033	0.229353	3.70186	13.7038	0.000525868	0.0115548	1	110	39	mixed_linear
Ceramide_42	Lipids negative ion mode	1271.75	425.525	Tetrahexosylceramide (d18:1/16:0);Ganglioside GA1 (d18:1/16:0)	Ceramide	Ceramide	accurate MS	406142	789070	1.26507e+06	800712	0.986465	0.322781	103	18	0.792459	0.206914	3.8299	13.2642	0.000270516	0.00572103	1	114	763	0.000628097	3.20197	1.1329	0.180016	790354	895390	62	50	62	50	0	0	0	61	standard_linear	0.748284	0.238455	3.13806	9.84739	0.00269196	0.0391956	1	166	42	mixed_linear
Ceramide_43	Lipids negative ion mode	1272.75	425.483	Tetrahexosylceramide (d18:1/16:0);Ganglioside GA1 (d18:1/16:0)	Ceramide	Ceramide	accurate MS	312585	532219	827706	543244	0.978666	0.072414	102	18	0.691944	0.207622	3.33271	10.0657	0.00151058	0.0218266	1	167	780	0.00133735	2.87376	1.12795	0.173703	536387	605017	62	50	61	50	1.6129	0	-1.6129	60	standard_linear	0.667311	0.216804	3.07795	9.47376	0.00322447	0.0445345	1	175	42	mixed_linear
Ceramide_44	Lipids negative ion mode	1273.76	425.283	Ganglioside GM3 (d18:1/22:0);Ganglioside GM3 (d18:0/22:1)	Ceramide	Ceramide	accurate MS	104808	203208	329979	206276	0.978938	0.0901584	98	16	0.756436	0.216191	3.49892	10.9849	0.000918566	0.0153924	1	144	642	0.000226873	3.64422	1.17768	0.235944	198604	233891	62	50	59	47	4.83871	6	1.16129	59	standard_linear	0.710904	0.231717	3.06799	9.41255	0.00334129	0.0456265	1	177	39	mixed_linear
DAG_01	HILIC positive ion mode	634.54	26.9736	DG(36:4)	Diacylglyceride	DAG	accurate MS	133595	507338	3.25516e+06	603178	0.77902	1.08772e-11	103	18	-0.803853	0.206467	-3.89337	12.8262	0.000341799	0.0377619	1	50	1891	1.98677e-05	4.70185	0.579191	-0.787889	742249	429904	63	49	63	49	0	0	0	60	standard_linear	-0.466864	0.243104	-1.92043	3.68804	0.0599018	0.962288	0	342	43	mixed_linear
DAG_02	HILIC positive ion mode	635.543	26.9414	DG(36:4)	Diacylglyceride	DAG	accurate MS	33877.9	266559	1.68428e+06	315374	0.794444	9.59054e-11	96	13	-0.775631	0.203325	-3.81473	12.2436	0.00046685	0.0486581	1	53	1511	0.000470314	3.32761	0.585887	-0.771307	379019	222062	63	49	62	42	1.5873	14.2857	12.6984	57	standard_linear	-0.433046	0.258675	-1.67409	2.80258	0.100005	0.984618	0	513	39	mixed_linear
DAG_03	HILIC positive ion mode	637.559	26.9771	DG(36:3)	Diacylglyceride	DAG	accurate MS	69974.5	322200	2.62502e+06	401968	0.723756	3.70492e-13	102	17	-0.809247	0.20055	-4.03514	13.478	0.00024138	0.0283698	1	47	1817	5.1439e-05	4.28871	0.579855	-0.786237	491223	284838	63	49	63	48	0	2.04082	2.04082	60	standard_linear	-0.453323	0.233993	-1.93733	3.75326	0.0577547	0.962288	0	329	42	mixed_linear
DAG_04	HILIC positive ion mode	638.571	27.0376	DG(36:2)	Diacylglyceride	DAG	accurate MS	115589	396115	4.42383e+06	515865	0.568676	1.89997e-16	101	16	-0.767789	0.195375	-3.92983	12.6254	0.000380546	0.0404257	1	52	1732	0.000179008	3.74713	0.626223	-0.675251	615498	385439	63	49	63	47	0	4.08163	4.08163	59	standard_linear	-0.256295	0.248682	-1.03061	1.06216	0.307233	0.984618	0	1658	42	mixed_linear
DAG_05	Lipids negative ion mode	671.596	531.28	DG(40:2)	Diacylglyceride	DAG	accurate MS	100151	217897	448584	224899	0.972907	0.0222666	103	18	-0.910235	0.219529	-4.14631	15.407	8.66681e-05	0.00222479	1	94	1900	2.29167e-05	4.63985	0.815645	-0.293987	254627	207685	62	50	62	50	0	0	0	61	standard_linear	-0.907739	0.262739	-3.45491	11.9364	0.00104592	0.0202239	1	125	42	mixed_linear
DAG_06	Lipids negative ion mode	683.596	523.23	DG(42:3);DG(39:1)	Diacylglyceride	DAG	accurate MS	891522	1.36535e+06	2.19338e+06	1.37034e+06	0.983261	0.175114	103	18	-1.1569	0.169681	-6.81812	34.855	3.55188e-09	1.50185e-06	1	5	2213	2.25082e-10	9.64766	0.793019	-0.334572	1.56801e+06	1.24347e+06	62	50	62	50	0	0	0	61	standard_linear	-1.19693	0.195287	-6.12906	37.5654	8.83256e-08	1.25578e-05	1	17	42	mixed_linear
DAG_07	Lipids negative ion mode	685.611	538.589	DG(42:2);DG(39:0)	Diacylglyceride	DAG	accurate MS	933325	1.48769e+06	2.15091e+06	1.52227e+06	0.986852	0.346359	103	18	-0.804651	0.197375	-4.07676	14.867	0.000115364	0.00278373	1	100	2026	3.7094e-07	6.4307	0.839179	-0.25295	1.71601e+06	1.44004e+06	62	50	62	50	0	0	0	61	standard_linear	-0.679833	0.20629	-3.29552	10.8605	0.00169335	0.0284224	1	144	42	mixed_linear
DAG_08	Lipids negative ion mode	695.596	516.297	DG(40:2)	Diacylglyceride	DAG	accurate MS	39832.9	112351	313858	118712	0.930132	0.00029622	74	14	-0.819786	0.252657	-3.24465	9.79686	0.0017481	0.0238314	1	177	869	0.0262625	1.58066	0.834145	-0.261631	131478	109671	62	50	43	37	30.6452	26	-4.64516	38	standard_linear	-1.13402	0.282476	-4.01459	16.1169	0.000310555	0.00773825	1	97	36	mixed_linear
DAG_09	Lipids negative ion mode	697.611	531.381	DG(42:3);DG(40:1)	Diacylglyceride	DAG	accurate MS	153621	301564	621169	312833	0.975307	0.0357722	103	18	-0.787122	0.22535	-3.49289	11.2685	0.000788353	0.0134915	1	141	1738	0.00167253	2.77663	0.83513	-0.259927	348898	291375	62	50	62	50	0	0	0	61	standard_linear	-0.916035	0.259407	-3.53127	12.4699	0.000826776	0.0170796	1	117	42	mixed_linear
DAG_10	Lipids negative ion mode	699.627	544.005	DG(42:2);DG(40:0)	Diacylglyceride	DAG	accurate MS	181319	326091	626768	343654	0.972819	0.0259352	99	17	-0.724789	0.227467	-3.18634	9.47708	0.00208055	0.0272846	1	184	1542	0.00994423	2.00243	0.872798	-0.196281	375533	327765	62	50	59	49	4.83871	2	-2.83871	61	standard_linear	-0.76159	0.265792	-2.86536	8.21027	0.00582385	0.0663974	0	212	38	mixed_linear
DAG_11	Lipids negative ion mode	709.611	523.113	DG(44:4);DG(40:2)	Diacylglyceride	DAG	accurate MS	584203	873476	1.30495e+06	887893	0.982114	0.13961	103	18	-1.13987	0.171818	-6.63422	33.612	6.72781e-09	1.62342e-06	1	10	2187	6.91581e-10	9.16016	0.795181	-0.330644	1.00974e+06	802925	62	50	62	50	0	0	0	61	standard_linear	-1.17952	0.196795	-5.99365	35.9238	1.47327e-07	1.87416e-05	1	19	42	mixed_linear
DAG_12	Lipids negative ion mode	711.627	538.568	DG(44:3)	Diacylglyceride	DAG	accurate MS	1.10841e+06	1.6561e+06	2.35506e+06	1.66662e+06	0.989949	0.580946	103	18	-0.806448	0.192523	-4.18884	15.5642	7.97495e-05	0.0021622	1	89	2012	6.07008e-07	6.21681	0.856181	-0.224012	1.86284e+06	1.59492e+06	62	50	62	50	0	0	0	61	standard_linear	-0.730538	0.218201	-3.348	11.2091	0.00144692	0.025342	1	138	42	mixed_linear
DAG_13	Lipids negative ion mode	712.63	538.56	DG(44:3)	Diacylglyceride	DAG	accurate MS	468395	728497	1.08855e+06	748098	0.989634	0.553869	103	18	-0.897258	0.183267	-4.89591	20.387	6.32583e-06	0.000254404	1	60	2103	2.11809e-08	7.67406	0.834259	-0.261433	844232	704308	62	50	62	50	0	0	0	61	standard_linear	-0.871075	0.19802	-4.39893	19.3506	4.81838e-05	0.0019739	1	59	42	mixed_linear
DAG_14	Lipids negative ion mode	713.633	538.522	DG(44:3)	Diacylglyceride	DAG	accurate MS	98782.6	164877	254461	167059	0.989462	0.539352	103	18	-0.770994	0.203012	-3.79778	13.1547	0.000286792	0.00591478	1	117	2023	4.12527e-07	6.38455	0.827127	-0.27382	189973	157131	62	50	62	50	0	0	0	61	standard_linear	-0.694546	0.224248	-3.09722	9.59275	0.0030295	0.0430724	1	170	42	mixed_linear
DAG_15	Lipids negative ion mode	725.643	544.038	DG(42:1)	Diacylglyceride	DAG	accurate MS	217467	367766	698715	388959	0.971849	0.0189144	103	18	-0.738017	0.219554	-3.36144	10.4597	0.00122007	0.0185158	1	159	1710	0.00313371	2.50394	0.867588	-0.204917	422716	366744	62	50	62	49	0	2	2	61	standard_linear	-0.833413	0.253625	-3.28601	10.7978	0.00174208	0.0288398	1	146	42	mixed_linear
DAG_16	Lipids negative ion mode	763.57	519.71	DG(38:1)	Diacylglyceride	DAG	accurate MS	307622	590691	945670	595141	0.988121	0.433045	103	18	1.01097	0.211902	4.77091	19.9276	8.04328e-06	0.000318171	1	61	546	1.05454e-06	5.97694	1.2093	0.274176	562793	680587	62	50	62	50	0	0	0	61	standard_linear	1.23786	0.26394	4.68991	21.9953	1.75047e-05	0.000947222	1	44	42	mixed_linear
DAG_17	Lipids negative ion mode	789.586	519.071	DG(40:2)	Diacylglyceride	DAG	accurate MS	539871	1.09629e+06	2.11712e+06	1.14475e+06	0.961218	0.00247984	103	18	0.976508	0.185347	5.26855	23.1613	1.48965e-06	8.35937e-05	1	43	374	1.5412e-09	8.81214	1.33034	0.411791	1.02677e+06	1.36596e+06	62	50	62	50	0	0	0	61	standard_linear	0.895437	0.207695	4.31131	18.5874	6.50234e-05	0.00238494	1	65	42	mixed_linear
DAG_18	Lipids negative ion mode	791.601	526.818	DG(40:1)	Diacylglyceride	DAG	accurate MS	838246	1.27111e+06	1.78394e+06	1.28089e+06	0.986809	0.343683	103	18	0.842315	0.225808	3.73022	12.5343	0.000399559	0.00795251	1	121	694	0.000102728	3.98831	1.11302	0.154474	1.26933e+06	1.41278e+06	62	50	62	50	0	0	0	61	standard_linear	0.864169	0.263434	3.28039	10.761	0.00177144	0.0289295	1	148	42	mixed_linear
DAG_19	Lipids negative ion mode	815.601	523.071	DG(42:3)	Diacylglyceride	DAG	accurate MS	275705	634960	1.16836e+06	641731	0.969206	0.0113964	102	18	0.763918	0.240309	3.1789	9.38433	0.00218848	0.0280893	1	188	623	1.87399e-05	4.72723	1.27183	0.346901	590998	751647	62	50	61	50	1.6129	0	-1.6129	61	standard_linear	0.923934	0.280685	3.29171	10.8353	0.00171273	0.0285495	1	145	41	mixed_linear
Energy_01	HILIC positive ion mode	273.482	312.741	Adenosine triphosphate	Energy metabolism	Energy	accurate MS	25101.6	41100.1	61723.1	42024.5	0.983974	0.261109	93	15	-0.825287	0.196101	-4.20847	14.5286	0.00013805	0.0181569	1	42	1473	0.000285602	3.54424	0.845459	-0.242193	46769.8	39542	63	49	58	43	7.93651	12.2449	4.30839	53	standard_linear	-0.43141	0.27515	-1.56791	2.45833	0.123339	0.984618	0	624	40	mixed_linear
FA_01	Lipids negative ion mode	769.559	482.675	Hydroxy-tetradecenoylcarnitine	Fatty acid	FA	accurate MS	70449.4	215102	761042	263387	0.906202	1.62467e-05	76	7	-1.02329	0.228872	-4.47103	17.7215	2.55717e-05	0.000801356	1	77	926	0.000753899	3.12269	0.747699	-0.41947	304971	228027	62	50	52	31	16.129	38	21.871	46	standard_linear	-1.30034	0.267361	-4.86361	23.6547	1.65564e-05	0.000930622	1	43	30	mixed_linear
FA_and_FAE_01	HILIC positive ion mode	860.767	27.2521	2-Hydroxypentacosanoic acid; 25-hydroxypentacosanoic acid; 2-hydroxy-22-methyltetracosanoic acid; 24-hydroxypentacosanoic acid	Fatty acid and fatty ester	FA_and_FAE	accurate MS	41428.4	198893	1.42954e+06	308142	0.737238	3.53277e-11	81	10	-1.05989	0.215224	-4.9246	17.8369	2.40667e-05	0.00443147	1	30	1098	4.82328e-05	4.31666	0.376249	-1.41024	400137	150551	63	49	56	31	11.1111	36.7347	25.6236	47	standard_linear	-1.20219	0.312131	-3.85157	14.8346	0.000385549	0.0888047	0	24	34	mixed_linear
GPL_acyl_acyl_01	Lipids negative ion mode	627.404	369.791	PA(29:0)	Glycerophospholipid (acyl-acyl)	GPL_acyl_acyl	accurate MS	20152.6	52136.9	339319	66962.2	0.656356	5.80139e-13	79	14	-0.261367	0.239774	-1.09005	1.17836	0.277689	0.563828	0	1188	801	0.764704	0.116506	1.32851	0.409806	60568.4	80465.5	62	50	44	43	29.0323	14	-15.0323	39	standard_linear	-0.811297	0.253022	-3.20643	10.2812	0.00286899	0.0414523	1	167	40	mixed_linear
GPL_acyl_acyl_02	HILIC negative ion mode	714.508	228.994	PE[34:2]	Glycerophospholipid (acyl-acyl)	GPL_acyl_acyl	accurate MS	27649	256600	1.3706e+06	300155	0.839624	1.27276e-09	102	18	-1.04	0.196597	-5.29003	23.7261	1.11064e-06	0.00426376	1	1	1908	2.93067e-06	5.53303	0.556027	-0.846772	358346	199250	63	50	63	48	0	4	4	60	standard_linear	-1.09015	0.234042	-4.65791	21.6961	2.01095e-05	0.0772808	0	1	42	mixed_linear
GPL_acyl_acyl_03	Lipids negative ion mode	714.509	454.788	PE(34:2)	Glycerophospholipid (acyl-acyl)	GPL_acyl_acyl	accurate MS	397267	1.40096e+06	6.5206e+06	1.6579e+06	0.856303	4.92981e-09	103	18	-1.26483	0.200529	-6.30746	32.9068	9.6685e-09	2.12092e-06	1	11	2042	2.09063e-07	6.67972	0.604659	-0.725806	2.02947e+06	1.22714e+06	62	50	62	50	0	0	0	61	standard_linear	-1.33708	0.215936	-6.19201	38.341	6.95861e-08	1.05119e-05	1	16	42	mixed_linear
GPL_acyl_acyl_04	Lipids negative ion mode	715.513	454.778	PE(34:2)	Glycerophospholipid (acyl-acyl)	GPL_acyl_acyl	accurate MS	141246	588151	2.80961e+06	696741	0.851212	3.10818e-09	103	18	-1.28437	0.198749	-6.46229	34.131	5.1525e-09	1.55412e-06	1	8	2053	1.40034e-07	6.85377	0.596586	-0.745197	856853	511187	62	50	62	50	0	0	0	61	standard_linear	-1.41299	0.215587	-6.55417	42.9571	1.75364e-08	5.29817e-06	1	8	42	mixed_linear
GPL_acyl_acyl_05	Lipids negative ion mode	716.516	454.876	PE(34:2)	Glycerophospholipid (acyl-acyl)	GPL_acyl_acyl	accurate MS	29098.7	143779	669888	164172	0.849089	5.25937e-09	97	16	-1.21232	0.217473	-5.5746	26.3432	2.85827e-07	2.50274e-05	1	27	1724	3.00069e-06	5.52278	0.594621	-0.749957	199978	118911	62	50	61	45	1.6129	10	8.3871	57	standard_linear	-1.24399	0.236875	-5.25169	27.5803	2.7211e-06	0.00023489	1	28	40	mixed_linear
GPL_acyl_acyl_06	HILIC positive ion mode	716.521	229.206	PE[34:2]	Glycerophospholipid (acyl-acyl)	GPL_acyl_acyl	accurate MS	138720	1.29767e+06	6.66466e+06	1.56888e+06	0.854619	4.22754e-09	103	18	-1.09345	0.191452	-5.71136	27.2542	1.78384e-07	0.000237223	1	3	1987	8.83435e-07	6.05383	0.534888	-0.90269	1.94854e+06	1.04225e+06	63	49	63	49	0	0	0	60	standard_linear	-1.07152	0.223875	-4.78624	22.9081	1.28115e-05	0.0177054	1	4	43	mixed_linear
GPL_acyl_acyl_07	Lipids negative ion mode	716.525	474.553	PE(34:1)	Glycerophospholipid (acyl-acyl)	GPL_acyl_acyl	accurate MS	185989	716303	3.62699e+06	863351	0.844241	1.67935e-09	103	18	-0.968767	0.19674	-4.9241	21.7178	3.15849e-06	0.000169365	1	45	1900	2.29167e-05	4.63985	0.656387	-0.607382	1.04257e+06	684326	62	50	62	50	0	0	0	61	standard_linear	-1.09887	0.236799	-4.64052	21.5344	2.08239e-05	0.00103561	1	48	42	mixed_linear
GPL_acyl_acyl_08	HILIC positive ion mode	717.524	229.301	PE[34:2]	Glycerophospholipid (acyl-acyl)	GPL_acyl_acyl	accurate MS	65791	544025	2.75784e+06	643512	0.849348	2.96081e-09	102	18	-1.05939	0.193376	-5.47841	25.2056	5.15329e-07	0.000237223	1	12	1935	1.16474e-06	5.93377	0.532789	-0.908364	800056	426261	63	49	63	48	0	2.04082	2.04082	60	standard_linear	-1.12495	0.22435	-5.01427	25.1429	5.69144e-06	0.0157311	1	2	42	mixed_linear
GPL_acyl_acyl_09	HILIC positive ion mode	718.535	229.152	PC[31:1];PE[34:1]	Glycerophospholipid (acyl-acyl)	GPL_acyl_acyl	accurate MS	82003.7	475535	3.853e+06	609593	0.756095	4.82764e-12	98	17	-1.02654	0.19952	-5.14505	22.8369	1.76349e-06	0.000541196	1	18	1775	3.7219e-06	5.42924	0.518111	-0.948667	746794	386922	63	49	60	47	4.7619	4.08163	-0.680272	57	standard_linear	-0.965801	0.241704	-3.9958	15.9664	0.000200304	0.0580354	0	19	41	mixed_linear
GPL_acyl_acyl_10	Lipids negative ion mode	738.509	449.383	PE(36:4)	Glycerophospholipid (acyl-acyl)	GPL_acyl_acyl	accurate MS	516942	1.91309e+06	5.9614e+06	2.22804e+06	0.892154	1.7668e-07	103	18	-1.09305	0.191478	-5.70849	28.1247	1.13743e-07	1.44454e-05	1	19	1947	5.33791e-06	5.27263	0.730026	-0.45398	2.62786e+06	1.9184e+06	62	50	62	50	0	0	0	61	standard_linear	-1.27551	0.201306	-6.33621	40.1475	4.02446e-08	6.94795e-06	1	14	42	mixed_linear
GPL_acyl_acyl_11	Lipids negative ion mode	739.513	449.372	PE(36:4)	Glycerophospholipid (acyl-acyl)	GPL_acyl_acyl	accurate MS	227820	836243	2.69143e+06	977342	0.896378	2.8177e-07	103	18	-1.07124	0.191371	-5.59771	27.1782	1.85537e-07	2.03501e-05	1	22	1929	9.43303e-06	5.02535	0.734281	-0.445597	1.1508e+06	845013	62	50	62	50	0	0	0	61	standard_linear	-1.25723	0.195355	-6.43562	41.4172	2.7564e-08	6.10409e-06	1	9	42	mixed_linear
GPL_acyl_acyl_12	Lipids negative ion mode	740.516	449.416	PE(36:4)	Glycerophospholipid (acyl-acyl)	GPL_acyl_acyl	accurate MS	70201.3	221702	733176	255649	0.88844	1.79195e-07	100	17	-1.03851	0.204134	-5.08739	22.7571	1.83823e-06	0.00010081	1	44	1762	3.4182e-05	4.4662	0.755366	-0.404753	295410	223142	62	50	62	46	0	8	8	58	standard_linear	-1.16939	0.224225	-5.21525	27.1988	2.97687e-06	0.000239837	1	30	42	mixed_linear
GPL_acyl_acyl_13	HILIC positive ion mode	740.521	221.143	PE[36:4];PE[34:1]	Glycerophospholipid (acyl-acyl)	GPL_acyl_acyl	accurate MS	415039	2.86736e+06	2.43999e+07	3.50222e+06	0.661415	1.21409e-14	102	18	-1.1304	0.194181	-5.82137	28.2565	1.06255e-07	0.000237223	1	2	1955	9.72087e-07	6.01229	0.572114	-0.805625	4.20561e+06	2.40609e+06	63	49	62	49	1.5873	0	-1.5873	59	standard_linear	-0.980405	0.221953	-4.41718	19.5115	4.73385e-05	0.030283	1	7	43	mixed_linear
GPL_acyl_acyl_14	Lipids negative ion mode	740.525	456.595	PE(36:3);PE(34:0)	Glycerophospholipid (acyl-acyl)	GPL_acyl_acyl	accurate MS	367414	1.12877e+06	4.8753e+06	1.29494e+06	0.853192	3.71447e-09	103	18	-0.97556	0.20115	-4.8499	21.124	4.30501e-06	0.000196526	1	52	1916	1.41068e-05	4.85057	0.666993	-0.584257	1.48852e+06	992832	62	50	62	50	0	0	0	61	standard_linear	-1.16305	0.245151	-4.74421	22.5075	1.44517e-05	0.000851947	1	41	42	mixed_linear
GPL_acyl_acyl_15	HILIC positive ion mode	741.524	221.14	PE[36:4];PE[34:1]	Glycerophospholipid (acyl-acyl)	GPL_acyl_acyl	accurate MS	194740	1.32209e+06	9.10464e+06	1.60418e+06	0.742287	9.82308e-13	103	18	-1.0681	0.197132	-5.41816	25.2235	5.10555e-07	0.000237223	1	11	1940	4.26692e-06	5.36989	0.602967	-0.729849	1.90668e+06	1.14967e+06	63	49	63	49	0	0	0	60	standard_linear	-0.911033	0.207326	-4.39421	19.3091	5.00522e-05	0.030283	1	8	43	mixed_linear
GPL_acyl_acyl_16	Lipids negative ion mode	741.528	456.595	PE(36:3);PE(34:0)	Glycerophospholipid (acyl-acyl)	GPL_acyl_acyl	accurate MS	120858	480324	2.31827e+06	560140	0.837241	9.20999e-10	103	18	-0.966954	0.202255	-4.78088	20.5615	5.77449e-06	0.000244453	1	57	1903	2.09416e-05	4.67899	0.643235	-0.636582	648393	417069	62	50	62	50	0	0	0	61	standard_linear	-1.15394	0.24705	-4.67085	21.8168	1.87193e-05	0.000983575	1	46	42	mixed_linear
GPL_acyl_acyl_17	HILIC positive ion mode	742.536	225.229	PE[36:3];PE[34:0]	Glycerophospholipid (acyl-acyl)	GPL_acyl_acyl	accurate MS	94774.2	1.51794e+06	9.00205e+06	1.71694e+06	0.800921	5.94205e-11	102	18	-0.900631	0.185596	-4.85263	20.6875	5.40664e-06	0.00129853	1	23	1890	5.32214e-06	5.27391	0.597459	-0.743088	1.96965e+06	1.17679e+06	63	49	63	48	0	2.04082	2.04082	59	standard_linear	-0.985716	0.230467	-4.27704	18.293	7.60992e-05	0.0350564	1	12	43	mixed_linear
GPL_acyl_acyl_18	Lipids negative ion mode	742.54	478.138	PE(36:2)	Glycerophospholipid (acyl-acyl)	GPL_acyl_acyl	accurate MS	1.56078e+06	4.49301e+06	1.63041e+07	5.00441e+06	0.900856	4.67845e-07	103	18	-1.19544	0.199441	-5.99396	30.1167	4.06808e-08	5.77429e-06	1	17	2009	6.73817e-07	6.17146	0.631956	-0.662103	5.9731e+06	3.77474e+06	62	50	62	50	0	0	0	61	standard_linear	-1.2734	0.223652	-5.69365	32.4177	4.54112e-07	4.77213e-05	1	23	42	mixed_linear
GPL_acyl_acyl_19	HILIC positive ion mode	743.54	225.262	PE[36:3];PE[34:0]	Glycerophospholipid (acyl-acyl)	GPL_acyl_acyl	accurate MS	69771.7	745609	4.60093e+06	847536	0.786978	4.31292e-11	98	15	-0.860288	0.193563	-4.4445	17.8747	2.35943e-05	0.00443147	1	29	1687	2.62027e-05	4.58165	0.60821	-0.717358	953365	579847	63	49	62	44	1.5873	10.2041	8.61678	57	standard_linear	-0.919713	0.24107	-3.81512	14.5551	0.000357482	0.08592	0	23	41	mixed_linear
GPL_acyl_acyl_20	Lipids negative ion mode	743.544	478.1	PE(36:2)	Glycerophospholipid (acyl-acyl)	GPL_acyl_acyl	accurate MS	705642	1.98274e+06	7.52091e+06	2.25662e+06	0.902134	5.4195e-07	103	18	-1.14301	0.205771	-5.55479	26.3814	2.80222e-07	2.50274e-05	1	26	1982	1.69415e-06	5.77105	0.631645	-0.662814	2.69798e+06	1.70417e+06	62	50	62	50	0	0	0	61	standard_linear	-1.25969	0.228419	-5.51481	30.4131	8.83046e-07	8.89301e-05	1	24	42	mixed_linear
GPL_acyl_acyl_21	Lipids negative ion mode	744.547	478.106	PE(36:2)	Glycerophospholipid (acyl-acyl)	GPL_acyl_acyl	accurate MS	162819	513172	1.95129e+06	567800	0.890525	2.23462e-07	99	17	-1.05466	0.189607	-5.56234	26.3124	2.90413e-07	2.50274e-05	1	28	1809	2.96563e-06	5.52788	0.623002	-0.682692	676393	421394	62	50	61	47	1.6129	6	4.3871	57	standard_linear	-1.13958	0.234392	-4.86188	23.6379	1.07769e-05	0.000667892	1	39	42	mixed_linear
GPL_acyl_acyl_22	HILIC positive ion mode	744.552	226.213	PE[36:2]	Glycerophospholipid (acyl-acyl)	GPL_acyl_acyl	accurate MS	616743	2.40487e+06	1.18098e+07	2.80854e+06	0.860026	6.95385e-09	103	18	-1.00373	0.186545	-5.38062	24.3709	7.94607e-07	0.000304663	1	14	1978	1.20344e-06	5.91958	0.590662	-0.759596	3.34474e+06	1.97561e+06	63	49	63	49	0	0	0	60	standard_linear	-1.00859	0.232406	-4.33978	18.8336	6.02592e-05	0.030283	1	11	43	mixed_linear
GPL_acyl_acyl_23	Lipids negative ion mode	744.556	495.485	PE(36:1)	Glycerophospholipid (acyl-acyl)	GPL_acyl_acyl	accurate MS	248126	663047	4.0089e+06	810897	0.787716	1.99931e-11	103	18	-0.827575	0.202832	-4.0801	15.4282	8.56987e-05	0.00222356	1	93	1835	0.00014677	3.83336	0.667151	-0.583914	952251	635296	62	50	62	50	0	0	0	61	standard_linear	-1.14	0.245786	-4.63819	21.5128	2.0995e-05	0.00103561	1	49	42	mixed_linear
GPL_acyl_acyl_24	HILIC positive ion mode	745.556	226.233	PE[36:2]	Glycerophospholipid (acyl-acyl)	GPL_acyl_acyl	accurate MS	227184	1.05471e+06	5.29885e+06	1.25709e+06	0.863985	1.12921e-08	102	17	-0.984257	0.185323	-5.31104	24.1322	8.99441e-07	0.000310532	1	16	1924	1.7031e-06	5.76876	0.585578	-0.772067	1.4957e+06	875849	63	49	63	48	0	2.04082	2.04082	59	standard_linear	-0.974083	0.234149	-4.1601	17.3064	0.000112533	0.0414723	1	15	43	mixed_linear
GPL_acyl_acyl_25	Lipids negative ion mode	745.56	495.465	PE(36:1)	Glycerophospholipid (acyl-acyl)	GPL_acyl_acyl	accurate MS	85760.9	287765	1.7966e+06	357461	0.790044	2.36003e-11	103	18	-0.858685	0.195015	-4.40318	17.7538	2.51417e-05	0.00079825	1	76	1873	5.06757e-05	4.2952	0.646083	-0.630209	424361	274172	62	50	62	50	0	0	0	61	standard_linear	-1.14663	0.239015	-4.7973	23.0141	1.19728e-05	0.000723458	1	40	42	mixed_linear
GPL_acyl_acyl_26	Lipids negative ion mode	762.509	440.533	PE(38:6);PE(36:3)	Glycerophospholipid (acyl-acyl)	GPL_acyl_acyl	accurate MS	462630	2.48503e+06	1.21648e+07	3.09075e+06	0.815685	1.5999e-10	103	18	-1.12709	0.171829	-6.55942	34.7575	3.73439e-09	1.50185e-06	1	6	1858	7.76859e-05	4.10966	0.720636	-0.472658	3.66072e+06	2.63805e+06	62	50	62	50	0	0	0	61	standard_linear	-1.27361	0.186603	-6.82524	46.5839	6.21784e-09	2.78457e-06	1	5	42	mixed_linear
GPL_acyl_acyl_27	HILIC positive ion mode	764.521	218.878	PE[38:6];PE[36:3]	Glycerophospholipid (acyl-acyl)	GPL_acyl_acyl	accurate MS	346927	2.40765e+06	1.58442e+07	3.23538e+06	0.815645	1.59493e-10	103	18	-0.729593	0.185876	-3.92516	14.358	0.000151136	0.0194158	1	43	1664	0.00632684	2.19881	0.641659	-0.640121	3.98748e+06	2.5586e+06	63	49	63	49	0	0	0	60	standard_linear	-0.767298	0.224503	-3.41776	11.6811	0.00118301	0.172097	0	38	43	mixed_linear
GPL_acyl_acyl_28	Lipids negative ion mode	764.525	451.743	PE(38:5)	Glycerophospholipid (acyl-acyl)	GPL_acyl_acyl	accurate MS	29903.6	1.03705e+06	4.79388e+06	1.27778e+06	0.838734	1.04543e-09	103	18	-0.684898	0.195011	-3.51209	11.546	0.00067896	0.0122263	1	134	1672	0.00696966	2.15679	0.783883	-0.351289	1.42553e+06	1.11745e+06	62	50	62	50	0	0	0	61	standard_linear	-0.751267	0.254852	-2.94786	8.68987	0.00463114	0.0565326	0	198	42	mixed_linear
GPL_acyl_acyl_29	HILIC positive ion mode	765.524	218.902	PE[38:6];PE[36:3]	Glycerophospholipid (acyl-acyl)	GPL_acyl_acyl	accurate MS	105832	1.76642e+06	8.58447e+06	2.25427e+06	0.860318	8.00905e-09	102	18	-1.10212	0.181752	-6.06387	30.3528	3.60189e-08	0.000198969	1	1	1781	0.000144059	3.84146	0.638734	-0.646714	2.71841e+06	1.73634e+06	63	49	63	48	0	2.04082	2.04082	60	standard_linear	-1.23729	0.204202	-6.05916	36.7135	1.21775e-07	0.000673173	1	1	42	mixed_linear
GPL_acyl_acyl_30	HILIC positive ion mode	766.536	218.255	PE[38:5];PE[36:2]	Glycerophospholipid (acyl-acyl)	GPL_acyl_acyl	accurate MS	443205	2.3349e+06	1.42313e+07	2.69893e+06	0.781144	1.90199e-11	100	16	-1.12142	0.199052	-5.63379	26.796	2.26101e-07	0.000237223	1	5	1749	3.15138e-05	4.5015	0.622852	-0.683039	3.17832e+06	1.97962e+06	63	49	63	46	0	6.12245	6.12245	58	standard_linear	-1.02924	0.228531	-4.50371	20.2834	3.60966e-05	0.030283	1	6	42	mixed_linear
GPL_acyl_acyl_31	Lipids negative ion mode	766.541	473.254	PE(38:4)	Glycerophospholipid (acyl-acyl)	GPL_acyl_acyl	accurate MS	1.37243e+06	4.81172e+06	2.21585e+07	5.61956e+06	0.804626	6.86576e-11	103	18	-1.06824	0.190553	-5.60603	27.2103	1.82482e-07	2.03501e-05	1	21	1954	4.26136e-06	5.37045	0.752061	-0.411078	6.54489e+06	4.92216e+06	62	50	62	50	0	0	0	61	standard_linear	-1.31008	0.203863	-6.42625	41.2966	2.85659e-08	6.10409e-06	1	10	42	mixed_linear
GPL_acyl_acyl_32	Lipids negative ion mode	767.544	473.267	PE(38:4)	Glycerophospholipid (acyl-acyl)	GPL_acyl_acyl	accurate MS	596708	2.26914e+06	1.05963e+07	2.64992e+06	0.799002	4.52018e-11	103	18	-1.06002	0.188324	-5.62869	27.4121	1.64402e-07	1.98351e-05	1	20	1947	5.33791e-06	5.27263	0.756714	-0.40218	3.08075e+06	2.33125e+06	62	50	62	50	0	0	0	61	standard_linear	-1.30565	0.203667	-6.41073	41.0974	3.03058e-08	6.10409e-06	1	12	42	mixed_linear
GPL_acyl_acyl_33	HILIC positive ion mode	768.553	217.284	PE[38:4];PE[36:1]	Glycerophospholipid (acyl-acyl)	GPL_acyl_acyl	accurate MS	311829	3.15291e+06	5.56025e+07	4.23037e+06	0.400682	2.31583e-19	103	18	-1.01275	0.19425	-5.21362	23.1941	1.46446e-06	0.000475863	1	17	1886	2.31068e-05	4.63626	0.600431	-0.73593	4.74779e+06	2.85072e+06	63	49	63	49	0	0	0	60	standard_linear	-0.960145	0.2279	-4.213	17.7494	9.24918e-05	0.0365211	1	14	43	mixed_linear
GPL_acyl_acyl_34	Lipids negative ion mode	768.556	482.884	PE(38:3);PE(36:0)	Glycerophospholipid (acyl-acyl)	GPL_acyl_acyl	accurate MS	191231	440929	1.38623e+06	517770	0.864657	3.01583e-08	94	12	-1.10823	0.210522	-5.2642	23.7956	1.07126e-06	6.46237e-05	1	40	1574	7.07282e-06	5.15041	0.716944	-0.480067	610092	437402	62	50	61	42	1.6129	16	14.3871	56	standard_linear	-1.382	0.23637	-5.84675	34.1845	3.35798e-07	3.86488e-05	1	21	38	mixed_linear
GPL_acyl_acyl_35	HILIC positive ion mode	769.555	217.559	PE[38:4];PE[36:1]	Glycerophospholipid (acyl-acyl)	GPL_acyl_acyl	accurate MS	99610.9	1.60552e+06	1.98281e+07	2.17107e+06	0.555074	7.54199e-17	103	18	-1.04987	0.184105	-5.70255	26.827	2.22504e-07	0.000237223	1	4	1927	6.48362e-06	5.18818	0.5847	-0.774232	2.54549e+06	1.48835e+06	63	49	63	49	0	0	0	60	standard_linear	-1.05266	0.217994	-4.82887	23.318	1.10191e-05	0.0177054	1	3	43	mixed_linear
GPL_acyl_acyl_36	Lipids negative ion mode	782.496	454.834	PE(34:2);PE(36:5)	Glycerophospholipid (acyl-acyl)	GPL_acyl_acyl	accurate MS	33771.5	136069	384994	141961	0.914259	1.25975e-05	85	9	-1.30857	0.233187	-5.61167	26.3857	2.79604e-07	2.50274e-05	1	25	1242	1.50486e-05	4.8225	0.616621	-0.697543	171715	105883	62	50	58	36	6.45161	28	21.5484	51	standard_linear	-1.28581	0.259767	-4.94986	24.5011	9.96439e-06	0.000633787	1	38	34	mixed_linear
GPL_acyl_acyl_37	Lipids negative ion mode	790.541	465.229	PE(40:6);PE(38:3)	Glycerophospholipid (acyl-acyl)	GPL_acyl_acyl	accurate MS	250646	1.26551e+06	6.23361e+06	1.58046e+06	0.838317	1.00897e-09	103	18	-1.16886	0.164384	-7.11057	39.4065	3.44149e-10	2.94044e-07	1	2	1901	2.22394e-05	4.65288	0.675377	-0.566235	1.90515e+06	1.28669e+06	62	50	62	50	0	0	0	61	standard_linear	-1.32	0.171331	-7.70442	59.3581	2.13143e-10	2.57584e-07	1	2	42	mixed_linear
GPL_acyl_acyl_38	Lipids negative ion mode	792.556	472.775	PE(38:2);PE(40:5)	Glycerophospholipid (acyl-acyl)	GPL_acyl_acyl	accurate MS	68819.4	260838	1.68053e+06	346395	0.765275	5.99176e-11	86	11	-0.717052	0.251805	-2.84765	7.70466	0.00550783	0.0554432	0	239	1037	0.0385488	1.41399	0.98078	-0.0279986	371917	364769	62	50	58	36	6.45161	28	21.5484	49	standard_linear	-1.06684	0.296946	-3.59271	12.9076	0.000806766	0.0168099	1	116	37	mixed_linear
GPL_acyl_acyl_39	Lipids negative ion mode	806.497	449.596	PE(38:7);PE(36:4)	Glycerophospholipid (acyl-acyl)	GPL_acyl_acyl	accurate MS	60131.4	187273	568319	209110	0.931636	3.45323e-05	99	14	-1.21742	0.194885	-6.24684	32.2727	1.33982e-08	2.31397e-06	1	13	1892	7.25801e-08	7.13918	0.61028	-0.712457	263108	160570	62	50	62	45	0	10	10	61	standard_linear	-1.36893	0.21992	-6.22467	38.7465	6.14796e-08	9.90641e-06	1	15	38	mixed_linear
GPL_acyl_acyl_40	Lipids negative ion mode	820.468	440.452	PE(40:9)	Glycerophospholipid (acyl-acyl)	GPL_acyl_acyl	accurate MS	30321.4	74247.6	175549	83076.8	0.922286	0.000368433	66	6	-1.13964	0.313592	-3.63417	11.9874	0.000535627	0.0100191	1	129	517	0.0813078	1.08987	0.905847	-0.142661	88643.2	80297.1	62	50	50	19	19.3548	62	42.6452	34	standard_linear	-1.28408	0.515571	-2.4906	6.20309	0.0185155	0.152737	0	293	32	mixed_linear
GPL_acyl_acyl_41	Lipids negative ion mode	830.497	440.449	PE(40:9)	Glycerophospholipid (acyl-acyl)	GPL_acyl_acyl	accurate MS	66548.3	396172	1.33609e+06	441206	0.898922	3.752e-07	103	18	-1.23445	0.174137	-7.08894	39.2886	3.65575e-10	2.94044e-07	1	3	2012	6.07008e-07	6.21681	0.678194	-0.560231	535876	363428	62	50	62	50	0	0	0	61	standard_linear	-1.38832	0.189593	-7.32263	53.6209	9.22372e-10	7.43124e-07	1	3	42	mixed_linear
GPL_acyl_acyl_42	Lipids negative ion mode	831.5	440.436	PI(32:0)	Glycerophospholipid (acyl-acyl)	GPL_acyl_acyl	accurate MS	54432.4	185397	631143	217221	0.886017	1.39066e-07	99	16	-1.21535	0.193779	-6.27184	32.3988	1.25567e-08	2.31397e-06	1	12	1719	3.57396e-05	4.44685	0.736602	-0.441043	255602	188277	62	50	62	46	0	8	8	57	standard_linear	-1.28178	0.218251	-5.87295	34.4915	2.88192e-07	3.4828e-05	1	20	42	mixed_linear
GPL_acyl_acyl_43	Lipids negative ion mode	834.528	473.461	PC(36:7);PE(40:7)	Glycerophospholipid (acyl-acyl)	GPL_acyl_acyl	accurate MS	67442.2	243941	829506	255658	0.871912	2.42166e-08	102	18	-1.1323	0.182688	-6.19798	31.8349	1.67847e-08	2.7001e-06	1	15	2091	9.85736e-09	8.00624	0.6196	-0.69059	322351	199729	62	50	61	50	1.6129	0	-1.6129	60	standard_linear	-1.37926	0.198244	-6.95741	48.4055	4.06957e-09	2.45904e-06	1	4	42	mixed_linear
GPL_acyl_acyl_44	Lipids negative ion mode	835.531	473.483	PI(34:1)	Glycerophospholipid (acyl-acyl)	GPL_acyl_acyl	accurate MS	60850.5	125216	432715	134919	0.852932	6.9787e-08	82	10	-0.852508	0.244362	-3.48872	11.0265	0.000898209	0.0152632	1	142	1097	0.000240614	3.61868	0.735063	-0.444059	157261	115597	62	50	56	32	9.67742	36	26.3226	48	standard_linear	-1.16286	0.281294	-4.13399	17.0899	0.000157511	0.00470005	1	81	34	mixed_linear
GPL_acyl_acyl_45	Lipids negative ion mode	858.528	463.718	PE(42:9);PC(38:9)	Glycerophospholipid (acyl-acyl)	GPL_acyl_acyl	accurate MS	27204.6	125191	411648	144150	0.854032	1.61885e-06	61	5	-0.966219	0.285277	-3.38694	10.4877	0.00120171	0.0184696	1	157	419	0.12576	0.900458	0.925952	-0.110991	158624	146878	62	50	47	19	24.1935	62	37.8065	31	standard_linear	-1.57331	0.363213	-4.33163	18.7631	0.000183151	0.00521504	1	84	30	standard_linear
GPL_acyl_acyl_46	Lipids negative ion mode	885.551	444.172	PI(38:4)	Glycerophospholipid (acyl-acyl)	GPL_acyl_acyl	accurate MS	1.98483e+07	3.13644e+07	4.48082e+07	3.13981e+07	0.984818	0.3648	86	15	-0.984068	0.184224	-5.3417	23.5795	1.19856e-06	7.05398e-05	1	41	1312	0.000315568	3.50091	0.893402	-0.162619	3.39579e+07	3.03381e+07	62	50	50	42	19.3548	16	-3.35484	47	standard_linear	-1.15088	0.270894	-4.24847	18.0495	0.000113259	0.00360194	1	76	39	mixed_linear
GPL_acyl_acyl_47	Lipids negative ion mode	886.554	443.546	PS(42:5);PC(39:6)	Glycerophospholipid (acyl-acyl)	GPL_acyl_acyl	accurate MS	1.04304e+07	1.5994e+07	2.3363e+07	1.61894e+07	0.987733	0.405019	103	18	-0.971755	0.173549	-5.5993	25.0871	5.47985e-07	3.77797e-05	1	35	1892	2.90872e-05	4.5363	0.889583	-0.168799	1.75141e+07	1.55803e+07	62	50	62	50	0	0	0	61	standard_linear	-1.12435	0.239846	-4.6878	21.9754	1.76355e-05	0.000947222	1	45	42	mixed_linear
GPL_acyl_acyl_48	Lipids negative ion mode	887.557	443.642	PG(42:5)	Glycerophospholipid (acyl-acyl)	GPL_acyl_acyl	accurate MS	3.04298e+06	4.93096e+06	7.0338e+06	4.94375e+06	0.989476	0.540539	103	18	-0.996544	0.172732	-5.76931	26.1834	3.10479e-07	2.5834e-05	1	29	1893	2.82374e-05	4.54918	0.883027	-0.17947	5.36019e+06	4.73319e+06	62	50	62	50	0	0	0	61	standard_linear	-1.09343	0.242834	-4.50279	20.2751	3.36673e-05	0.00159557	1	51	42	mixed_linear
GPL_acyl_acyl_49	Lipids negative ion mode	887.567	454.028	PI(38:3);PI(36:0)	Glycerophospholipid (acyl-acyl)	GPL_acyl_acyl	accurate MS	935415	4.681e+06	1.01663e+07	4.75036e+06	0.980204	0.0953357	103	18	-0.690406	0.22767	-3.03249	8.39167	0.00376943	0.0426402	1	213	1847	0.000105614	3.97628	0.786489	-0.346501	5.38302e+06	4.23369e+06	62	50	62	50	0	0	0	61	standard_linear	-0.593441	0.280163	-2.1182	4.48679	0.03853	0.231623	0	402	42	mixed_linear
GPL_acyl_acyl_50	Lipids negative ion mode	888.57	453.678	PS(42:4)	Glycerophospholipid (acyl-acyl)	GPL_acyl_acyl	accurate MS	926045	2.55045e+06	5.30577e+06	2.5622e+06	0.963385	0.0036668	103	18	-0.943796	0.203512	-4.63755	17.8087	2.4426e-05	0.000785867	1	75	1980	1.81159e-06	5.74194	0.746927	-0.420962	2.96056e+06	2.21132e+06	62	50	62	50	0	0	0	61	standard_linear	-0.849623	0.26273	-3.23382	10.4576	0.00203369	0.0315091	1	156	42	mixed_linear
GPL_acyl_acyl_51	Lipids negative ion mode	889.573	453.636	PG(42:4)	Glycerophospholipid (acyl-acyl)	GPL_acyl_acyl	accurate MS	269377	799205	1.98476e+06	853701	0.942449	0.000111835	103	18	-0.876314	0.205664	-4.26089	14.9762	0.000108876	0.00268079	1	98	1931	8.86091e-06	5.05252	0.705736	-0.5028	1.00377e+06	708396	62	50	62	50	0	0	0	61	standard_linear	-0.787386	0.264079	-2.98163	8.89012	0.00421184	0.0527462	0	193	42	mixed_linear
GPL_acyl_acyl_52	Lipids negative ion mode	890.576	453.504	PG(42:5)	Glycerophospholipid (acyl-acyl)	GPL_acyl_acyl	accurate MS	68422.5	145557	319414	152054	0.953511	0.000792589	100	17	-0.708551	0.212991	-3.32668	9.50357	0.00205073	0.0270404	1	183	1666	0.000536338	3.27056	0.786973	-0.345613	172071	135415	62	50	62	47	0	6	6	58	standard_linear	-0.429195	0.275385	-1.55852	2.429	0.124951	0.454891	0	663	42	mixed_linear
GPL_acyl_acyl_53	Lipids negative ion mode	892.645	539.126	PS(42:1)	Glycerophospholipid (acyl-acyl)	GPL_acyl_acyl	accurate MS	93966.7	274296	496606	278544	0.987168	0.399522	98	16	0.730077	0.230221	3.17121	9.43688	0.00212665	0.0276726	1	185	666	0.000443321	3.35328	1.22644	0.294481	261313	320486	62	50	59	48	4.83871	4	-0.83871	59	standard_linear	0.53658	0.277903	1.93082	3.72806	0.0586666	0.292365	0	485	39	mixed_linear
GPL_acyl_acyl_54	Lipids negative ion mode	892.645	523.814	PS(42:1)	Glycerophospholipid (acyl-acyl)	GPL_acyl_acyl	accurate MS	108023	287557	605078	292419	0.967474	0.019222	86	13	0.730967	0.241062	3.03228	8.50162	0.00354831	0.0407717	1	210	522	0.00140806	2.85138	1.26257	0.336363	274250	346260	62	50	52	42	16.129	16	-0.129032	52	standard_linear	0.427522	0.278352	1.5359	2.35899	0.131129	0.466085	0	680	34	mixed_linear
GPL_acyl_acyl_55	Lipids negative ion mode	898.484	440.446	PE(40:9)	Glycerophospholipid (acyl-acyl)	GPL_acyl_acyl	accurate MS	37431.6	147859	385207	163382	0.941499	0.000112209	101	17	-1.17015	0.192344	-6.0836	30.9845	2.60091e-08	3.92249e-06	1	16	1877	3.224e-06	5.4916	0.688832	-0.537775	197489	136036	62	50	62	48	0	4	4	59	standard_linear	-1.26737	0.208658	-6.07391	36.8924	1.22185e-07	1.64068e-05	1	18	42	mixed_linear
GPL_acyl_acyl_56	Lipids negative ion mode	899.488	440.364	PGP(40:7)	Glycerophospholipid (acyl-acyl)	GPL_acyl_acyl	accurate MS	33193.5	92035.6	214384	100877	0.930498	0.000309066	75	10	-1.11386	0.304481	-3.65821	12.0777	0.00051028	0.00979443	1	125	773	0.00768195	2.11453	0.822731	-0.281507	112164	92281.1	62	50	55	25	11.2903	50	38.7097	39	standard_linear	-1.59628	0.384628	-4.15018	17.224	0.000201743	0.00560474	1	87	36	mixed_linear
GPL_acyl_acyl_57	Lipids negative ion mode	911.566	443.109	PI(40:5);PI(38:2)	Glycerophospholipid (acyl-acyl)	GPL_acyl_acyl	accurate MS	470266	942689	2.2184e+06	987825	0.942004	0.000104501	103	18	-0.646348	0.201991	-3.19988	9.63707	0.0019069	0.0256617	1	179	1566	0.0472407	1.32568	0.898699	-0.15409	1.05648e+06	949454	62	50	62	50	0	0	0	61	standard_linear	-0.744676	0.242873	-3.06611	9.40102	0.00331277	0.0454942	1	176	42	mixed_linear
GPL_acyl_acyl_58	Lipids negative ion mode	927.514	417.126	PGP(40:4)	Glycerophospholipid (acyl-acyl)	GPL_acyl_acyl	accurate MS	30029.3	74550.7	142593	73827.5	0.970423	0.0378702	84	14	-0.62626	0.215513	-2.90591	8.04633	0.0045596	0.0488992	1	225	1115	0.0191417	1.71802	0.836502	-0.257559	80339.4	67204.1	62	50	49	41	20.9677	18	-2.96774	48	standard_linear	-0.471174	0.299733	-1.57198	2.47111	0.12312	0.453335	0	655	36	mixed_linear
GPL_acyl_acyl_59	Lipids negative ion mode	953.538	443.462	PI(38:4)	Glycerophospholipid (acyl-acyl)	GPL_acyl_acyl	accurate MS	1.36564e+06	1.92344e+06	2.72964e+06	1.91773e+06	0.983927	0.199451	103	18	-0.837263	0.186911	-4.47947	16.3219	5.34435e-05	0.00149953	1	86	2026	3.7094e-07	6.4307	0.85675	-0.223054	2.1315e+06	1.82616e+06	62	50	62	50	0	0	0	61	standard_linear	-0.880033	0.223036	-3.9457	15.5685	0.000220642	0.0059769	1	89	42	mixed_linear
GPL_acyl_acyl_60	Lipids negative ion mode	954.542	443.418	PI(38:4)	Glycerophospholipid (acyl-acyl)	GPL_acyl_acyl	accurate MS	759528	1.01793e+06	1.49071e+06	1.01831e+06	0.970466	0.013847	103	18	-0.682241	0.196432	-3.47317	10.3294	0.00130927	0.019616	1	161	1911	1.64361e-05	4.7842	0.867405	-0.205223	1.12627e+06	976933	62	50	62	50	0	0	0	61	standard_linear	-0.68608	0.23472	-2.92297	8.54376	0.0049646	0.0583286	0	204	42	mixed_linear
GPL_acyl_acyl_61	Lipids negative ion mode	955.544	443.506	PI(38:4)	Glycerophospholipid (acyl-acyl)	GPL_acyl_acyl	accurate MS	223381	304425	439330	309189	0.988204	0.439215	103	18	-0.785231	0.198953	-3.94682	13.3738	0.000255158	0.00544865	1	113	2017	5.09606e-07	6.29277	0.858483	-0.220139	343776	295126	62	50	62	50	0	0	0	61	standard_linear	-0.885259	0.22799	-3.88288	15.0767	0.000270807	0.00703808	1	93	42	mixed_linear
GPL_acyl_acyl_62	Lipids negative ion mode	955.554	453.388	PI(40:6)	Glycerophospholipid (acyl-acyl)	GPL_acyl_acyl	accurate MS	70376.5	258947	476496	262033	0.985236	0.262116	102	17	-0.787628	0.207579	-3.79435	12.633	0.000378998	0.00762102	1	120	1947	1.28297e-06	5.89178	0.674386	-0.568353	318953	215097	62	50	62	49	0	2	2	61	standard_linear	-0.707924	0.267441	-2.64703	7.00675	0.0104809	0.100926	0	251	41	mixed_linear
GPL_acyl_acyl_63	Lipids negative ion mode	966.471	440.431	PS(42:11)	Glycerophospholipid (acyl-acyl)	GPL_acyl_acyl	accurate MS	37588.4	77023.3	185561	86363.3	0.933168	0.000422367	76	9	-1.22955	0.244778	-5.02312	21.6224	3.31954e-06	0.000170426	1	47	938	0.000208357	3.68119	0.750197	-0.41466	98736.5	74071.8	62	50	53	27	14.5161	46	31.4839	41	standard_linear	-1.44993	0.255741	-5.66954	32.1436	1.76004e-06	0.000163616	1	26	35	mixed_linear
GPL_acyl_acyl_64	Lipids negative ion mode	1722.09	443.506	PS(42:7)	Glycerophospholipid (acyl-acyl)	GPL_acyl_acyl	accurate MS	51106.7	173612	548928	190411	0.923325	7.70301e-05	80	13	-0.774622	0.227923	-3.39861	10.6649	0.00109189	0.0170515	1	154	1090	0.00305117	2.51553	0.745105	-0.424484	211493	157585	62	50	45	41	27.4194	18	-9.41935	44	standard_linear	-0.855018	0.223657	-3.8229	14.6145	0.000451471	0.0104924	1	104	36	mixed_linear
GPL_acyl_acyl_65	Lipids negative ion mode	1772.11	443.546	PI(38:4)	Glycerophospholipid (acyl-acyl)	GPL_acyl_acyl	accurate MS	281404	708594	1.59689e+06	746672	0.955612	0.000932336	103	18	-0.842588	0.176298	-4.77933	18.109	2.08612e-05	0.000699141	1	72	1777	0.000659929	3.1805	0.80342	-0.315773	828862	665925	62	50	62	50	0	0	0	61	standard_linear	-0.97789	0.236918	-4.12754	17.0366	0.000120897	0.00374627	1	78	42	mixed_linear
GPL_acyl_acyl_66	Lipids negative ion mode	1773.11	443.546	PI(38:4)	Glycerophospholipid (acyl-acyl)	GPL_acyl_acyl	accurate MS	300603	731173	1.75937e+06	783098	0.947745	0.000255244	103	18	-0.869377	0.176745	-4.91883	19.2155	1.16762e-05	0.000414597	1	67	1785	0.000540967	3.26683	0.795616	-0.329856	873799	695209	62	50	62	50	0	0	0	61	standard_linear	-0.996053	0.232913	-4.2765	18.2884	7.31958e-05	0.00264051	1	67	42	mixed_linear
GPL_acyl_acyl_67	Lipids negative ion mode	1774.11	443.552	PI(38:4)	Glycerophospholipid (acyl-acyl)	GPL_acyl_acyl	accurate MS	153166	425309	964996	439074	0.963725	0.00390131	103	18	-0.840477	0.178924	-4.69739	17.4579	2.93746e-05	0.000897228	1	79	1781	0.000597698	3.22352	0.786365	-0.34673	492421	387222	62	50	62	50	0	0	0	61	standard_linear	-0.956987	0.253751	-3.77136	14.2232	0.00038805	0.00916847	1	102	42	mixed_linear
GPL_acyl_alkyl_01	HILIC positive ion mode	716.556	269.284	PC(14:0/P-18:1);PC(14:1/P-18:0);PC(16:1/P-16:0);PC(O-14:0/18:2);PC(P-14:0/18:1);PC(P-16:0/16:1);PC(P-18:0/14:1);PC(P-18:1/14:0);PE(O-18:0/17:2);PE(P-16:0/19:1);PE(P-18:0/17:1);PE(P-20:0/15:1)	Glycerophospholipid (acyl-alkyl)	GPL_acyl_alkyl	accurate MS	313515	1.30217e+06	2.53296e+06	1.31059e+06	0.987956	0.420936	103	18	0.811608	0.199206	4.07421	14.7322	0.000123913	0.016695	1	41	599	7.84496e-06	5.10541	1.33535	0.417218	1.2045e+06	1.60842e+06	63	49	63	49	0	0	0	60	standard_linear	0.875347	0.236996	3.69351	13.642	0.000503578	0.106102	0	26	43	mixed_linear
GPL_acyl_alkyl_02	HILIC positive ion mode	717.56	269.235	PC(14:0/P-18:1);PC(14:1/P-18:0);PC(16:1/P-16:0);PC(O-14:0/18:2);PC(o-16:1/16:1);PC(P-14:0/18:1);PC(P-16:0/16:1);PC(P-18:0/14:1);PC(P-18:1/14:0);PE(O-18:0/17:2);PE(P-16:0/19:1);PE(P-18:0/17:1);PE(P-20:0/15:1)	Glycerophospholipid (acyl-alkyl)	GPL_acyl_alkyl	accurate MS	84658.8	360202	673179	361252	0.983599	0.30284	83	15	0.818586	0.219141	3.73543	12.6498	0.000375611	0.0404257	1	51	435	0.000113545	3.94483	1.39122	0.476351	315814	439366	63	49	47	45	25.3968	8.16327	-17.2336	47	standard_linear	0.950574	0.257227	3.69547	13.6565	0.000616416	0.113585	0	30	36	mixed_linear
GPL_acyl_alkyl_03	Lipids negative ion mode	778.516	411.766	PC(P-16:0/18:2);PC(P-18:1/16:1);PC(O-16:1/18:2)	Glycerophospholipid (acyl-alkyl)	GPL_acyl_alkyl	accurate MS	1.38407e+06	3.807e+06	9.4539e+06	4.08243e+06	0.923593	7.68675e-06	103	18	0.667884	0.206171	3.23946	9.79692	0.00174804	0.0238314	1	176	662	4.13776e-05	4.38323	1.30374	0.382651	3.72785e+06	4.86013e+06	62	50	62	50	0	0	0	61	standard_linear	0.723037	0.221156	3.26935	10.6887	0.00183057	0.029537	1	149	42	mixed_linear
GPL_acyl_alkyl_04	Lipids negative ion mode	779.519	411.744	PC(P-16:0/18:2);PC(P-18:1/16:1);PC(O-16:1/18:2)	Glycerophospholipid (acyl-alkyl)	GPL_acyl_alkyl	accurate MS	658631	1.70732e+06	4.21529e+06	1.85304e+06	0.924644	8.83948e-06	103	18	0.676629	0.206989	3.26891	9.96138	0.00159858	0.0225578	1	171	654	3.27359e-05	4.48498	1.30808	0.387449	1.68809e+06	2.20815e+06	62	50	62	50	0	0	0	61	standard_linear	0.727208	0.222497	3.2684	10.6824	0.00183575	0.029537	1	150	42	mixed_linear
GPL_acyl_alkyl_05	Lipids negative ion mode	786.567	494.796	PC(O-16:1/18:2);PE(20:2/P-16:0);PE(P-18:1/18:1);PE(P-18:0/18:2);PC(P-18:1/16:1);PC(P-16:0/18:2);PC(18:2/P-16:0)	Glycerophospholipid (acyl-alkyl)	GPL_acyl_alkyl	accurate MS	2.2214e+06	4.522e+06	7.38394e+06	4.68029e+06	0.967338	0.00762701	103	18	0.818635	0.223872	3.65672	12.0859	0.000508056	0.00979443	1	124	587	4.1257e-06	5.3845	1.20475	0.268739	4.41311e+06	5.31671e+06	62	50	62	50	0	0	0	61	standard_linear	0.847956	0.263145	3.22239	10.3838	0.00210344	0.0323823	1	157	42	mixed_linear
GPL_acyl_alkyl_06	Lipids negative ion mode	787.57	494.805	PC(O-16:1/18:2);PE(20:2/P-16:0);PE(P-18:1/18:1);PE(P-18:0/18:2);PC(P-18:1/16:1);PC(P-16:0/18:2);PC(18:2/P-16:0)	Glycerophospholipid (acyl-alkyl)	GPL_acyl_alkyl	accurate MS	1.00443e+06	2.12595e+06	3.50147e+06	2.19354e+06	0.968263	0.00908451	103	18	0.840334	0.226721	3.70647	12.5225	0.000402075	0.00795251	1	122	561	1.75193e-06	5.75648	1.20756	0.272097	2.0651e+06	2.49374e+06	62	50	62	50	0	0	0	61	standard_linear	0.87697	0.260686	3.36409	11.3171	0.00137844	0.0250504	1	133	42	mixed_linear
GPL_acyl_alkyl_07	Lipids negative ion mode	788.574	494.778	PC(O-16:1/18:2);PE(20:2/P-16:0);PE(P-18:1/18:1);PE(P-18:0/18:2);PC(P-18:1/16:1);PC(P-16:0/18:2);PC(18:2/P-16:0)	Glycerophospholipid (acyl-alkyl)	GPL_acyl_alkyl	accurate MS	218916	520309	945399	562941	0.963739	0.00485077	100	17	0.760819	0.230588	3.29948	10.0492	0.00152415	0.0218914	1	168	550	4.88036e-06	5.31155	1.22945	0.298011	523502	643619	62	50	60	48	3.22581	4	0.774194	58	standard_linear	0.810128	0.276688	2.92795	8.57288	0.00498641	0.0583286	0	206	42	mixed_linear
GPL_acyl_alkyl_08	Lipids negative ion mode	788.583	519.053	PE(18:1/P-18:0);PC(15:0/P-18:1);PC(P-16:0/18:1);PC(P-18:0/16:1);PC(P-18:1/16:0);PE(20:1/P-16:0);PC(16:1/P-18:0);PC(18:1/P-16:0)	Glycerophospholipid (acyl-alkyl)	GPL_acyl_alkyl	accurate MS	1.18528e+06	2.40394e+06	4.59546e+06	2.54369e+06	0.963626	0.00404341	102	18	1.057	0.183328	5.7656	25.6672	4.05673e-07	3.05903e-05	1	32	361	1.29836e-09	8.8866	1.3309	0.412406	2.28703e+06	3.04382e+06	62	50	61	50	1.6129	0	-1.6129	60	standard_linear	0.995902	0.222599	4.47398	20.0165	3.80693e-05	0.00169123	1	54	42	mixed_linear
GPL_acyl_alkyl_09	Lipids negative ion mode	810.567	484.597	PC(O-16:0/20:5);PC(O-16:1/20:4);PE(20:4/P-18:0);PE(22:4/P-16:0);PC(P-16:0/20:4);PC(P-18:0/18:4);PC(P-18:1/18:3);PE(20:3/P-18:1)	Glycerophospholipid (acyl-alkyl)	GPL_acyl_alkyl	accurate MS	1.86166e+06	3.76021e+06	5.94248e+06	3.8397e+06	0.980829	0.108052	103	18	0.75635	0.22282	3.39445	10.7901	0.00102043	0.0166372	1	148	719	0.000202703	3.69314	1.1766	0.234624	3.70019e+06	4.35364e+06	62	50	62	50	0	0	0	61	standard_linear	0.94301	0.230538	4.09048	16.732	0.000136807	0.00418561	1	79	42	mixed_linear
GPL_acyl_alkyl_10	Lipids negative ion mode	811.57	484.67	PC(O-16:0/20:5);PC(O-16:1/20:4);PE(20:4/P-18:0);PE(22:4/P-16:0);PC(P-16:0/20:4);PC(P-18:0/18:4);PC(P-18:1/18:3);PE(20:3/P-18:1)	Glycerophospholipid (acyl-alkyl)	GPL_acyl_alkyl	accurate MS	880389	1.84468e+06	2.96459e+06	1.89155e+06	0.982985	0.165851	103	18	0.751426	0.231428	3.2469	9.92643	0.00162923	0.0225938	1	174	729	0.000264032	3.57834	1.17641	0.234396	1.82303e+06	2.14464e+06	62	50	62	50	0	0	0	61	standard_linear	0.93306	0.233054	4.00362	16.029	0.000182414	0.00521504	1	83	42	mixed_linear
GPL_acyl_alkyl_11	Lipids negative ion mode	812.573	484.622	PC(O-16:0/20:5);PC(O-16:1/20:4);PE(20:4/P-18:0);PE(22:4/P-16:0);PC(P-16:0/20:4);PC(P-18:0/18:4);PC(P-18:1/18:3);PE(20:3/P-18:1)	Glycerophospholipid (acyl-alkyl)	GPL_acyl_alkyl	accurate MS	234321	509645	848279	512170	0.982332	0.14576	103	18	0.722235	0.228822	3.15631	9.40766	0.00216081	0.0278826	1	187	726	0.000244014	3.61259	1.19111	0.252308	490305	584007	62	50	62	50	0	0	0	61	standard_linear	0.897337	0.233959	3.83544	14.7106	0.000315783	0.00778824	1	98	42	mixed_linear
GPL_acyl_alkyl_12	Lipids negative ion mode	812.582	493.233	PC(O-16:0/20:4);PC(O-18:2/18:2);PC(P-16:0/20:3);PC(18:2/P-18:1);PE(P-18:0/20:3);PC(P-18:0/18:3);PC(P-16:0/20:3);PE(20:3/P-18:0);PE(20:2/P-18:1);PC(18:3/P-18:0)	Glycerophospholipid (acyl-alkyl)	GPL_acyl_alkyl	accurate MS	4.11922e+06	6.4959e+06	1.10786e+07	6.52229e+06	0.961135	0.00244339	103	18	0.637014	0.226798	2.80873	7.51645	0.0061138	0.0599699	0	246	816	0.00219786	2.658	1.087	0.120351	6.57997e+06	7.15243e+06	62	50	62	50	0	0	0	61	standard_linear	0.855434	0.225826	3.78801	14.3491	0.000367871	0.00883598	1	100	42	mixed_linear
GPL_acyl_alkyl_13	Lipids negative ion mode	813.586	493.247	PC(O-16:0/20:4);PC(O-18:2/18:2);PC(P-16:0/20:3);PC(18:2/P-18:1);PE(P-18:0/20:3);PC(P-18:0/18:3);PC(P-16:0/20:3);PE(20:3/P-18:0);PE(20:2/P-18:1);PC(18:3/P-18:0)	Glycerophospholipid (acyl-alkyl)	GPL_acyl_alkyl	accurate MS	2.00092e+06	3.22592e+06	5.64083e+06	3.25452e+06	0.960839	0.00231759	103	18	0.660371	0.228301	2.89255	7.95737	0.0047892	0.0506857	0	228	803	0.00163444	2.78663	1.08544	0.118284	3.28787e+06	3.5688e+06	62	50	62	50	0	0	0	61	standard_linear	0.89352	0.2268	3.93968	15.5211	0.00022503	0.0059769	1	91	42	mixed_linear
GPL_acyl_alkyl_14	Lipids negative ion mode	814.589	493.182	PC(O-16:0/20:4);PC(O-18:2/18:2);PC(P-16:0/20:3);PC(18:2/P-18:1);PE(P-18:0/20:3);PC(P-18:0/18:3);PC(P-16:0/20:3);PE(20:3/P-18:0);PE(20:2/P-18:1);PC(18:3/P-18:0)	Glycerophospholipid (acyl-alkyl)	GPL_acyl_alkyl	accurate MS	515932	861640	1.52563e+06	883972	0.964099	0.00417783	103	18	0.628575	0.234628	2.67903	6.87038	0.00876362	0.0766182	0	276	814	0.00210094	2.67759	1.09037	0.124817	888967	969303	62	50	62	50	0	0	0	61	standard_linear	0.893146	0.230961	3.86708	14.9543	0.000285055	0.00732956	1	94	42	mixed_linear
GPL_acyl_alkyl_15	Lipids negative ion mode	814.598	522.96	PC(O-18:1/18:2);PC(O-16:0/20:3);PC(18:1/P-18:1);PC(P-16:0/20:2);PC(P-18:0/18:2);PE(20:2/P-18:0);PE(22:2/P-16:0);PE(20:1/P-18:1)	Glycerophospholipid (acyl-alkyl)	GPL_acyl_alkyl	accurate MS	683085	1.41513e+06	2.60322e+06	1.45824e+06	0.971194	0.0190595	99	17	0.752263	0.235328	3.19666	9.43135	0.00213307	0.0276726	1	186	527	3.27445e-06	5.48486	1.26462	0.338704	1.34894e+06	1.7059e+06	62	50	59	49	4.83871	2	-2.83871	59	standard_linear	0.829036	0.280703	2.95343	8.72276	0.00461587	0.0565326	0	197	40	mixed_linear
GPL_acyl_alkyl_16	Lipids negative ion mode	830.554	519.589	PC(O-16:0/16:1);PC(16:0/P-16:0);PC(P-18:0/14:0)	Glycerophospholipid (acyl-alkyl)	GPL_acyl_alkyl	accurate MS	59915.1	151837	256956	152619	0.99138	0.713539	102	18	0.567097	0.19656	2.88511	7.94082	0.00483318	0.0509278	0	229	932	0.0299756	1.52323	1.13359	0.180893	149220	169154	62	50	61	50	1.6129	0	-1.6129	60	standard_linear	0.837071	0.276913	3.02286	9.1377	0.00377245	0.0495544	1	184	42	mixed_linear
GPL_acyl_alkyl_17	Lipids negative ion mode	834.567	473.771	PC(P-16:0/22:6);PC(P-18:1/20:5);PE(P-18:0/22:6);PE(P-18:1/22:5)	Glycerophospholipid (acyl-alkyl)	GPL_acyl_alkyl	accurate MS	133359	564708	1.44817e+06	611645	0.943677	0.000134981	103	18	0.596341	0.201946	2.95297	8.20334	0.00418135	0.0458618	1	220	724	0.000231469	3.63551	1.30044	0.378997	553201	719404	62	50	62	50	0	0	0	61	standard_linear	0.492953	0.236901	2.08084	4.32991	0.0419526	0.244926	0	414	42	mixed_linear
GPL_acyl_alkyl_18	Lipids negative ion mode	836.582	484.831	PC(P-18:0/20:5);PC(20:4/P-18:1);PE(P-18:0/22:5);PE(P-18:1/22:4);PC(P-16:0/22:5)	Glycerophospholipid (acyl-alkyl)	GPL_acyl_alkyl	accurate MS	820749	2.01611e+06	3.61734e+06	2.03867e+06	0.979428	0.0815913	103	18	0.863871	0.182013	4.7462	18.4109	1.78032e-05	0.000605059	1	71	498	1.94449e-07	6.7112	1.2704	0.345281	1.88519e+06	2.39495e+06	62	50	62	50	0	0	0	61	standard_linear	0.920451	0.220418	4.17594	17.4384	0.000102798	0.00335762	1	74	42	mixed_linear
GPL_acyl_alkyl_19	Lipids negative ion mode	837.586	484.585	PC(P-18:0/20:5);PC(20:4/P-18:1);PE(P-18:0/22:5);PE(P-18:1/22:4);PC(P-16:0/22:5)	Glycerophospholipid (acyl-alkyl)	GPL_acyl_alkyl	accurate MS	410422	1.01777e+06	2.02696e+06	1.03886e+06	0.978892	0.0732689	103	18	0.815982	0.189357	4.30922	15.8926	6.70419e-05	0.00185945	1	87	547	1.09118e-06	5.96211	1.2869	0.363902	952028	1.22517e+06	62	50	62	50	0	0	0	61	standard_linear	0.845679	0.231499	3.65306	13.3448	0.000565105	0.0121952	1	112	42	mixed_linear
GPL_acyl_alkyl_20	Lipids negative ion mode	838.589	484.82	PC(P-18:0/20:5);PC(20:4/P-18:1);PE(P-18:0/22:5);PE(P-18:1/22:4);PC(P-16:0/22:5)	Glycerophospholipid (acyl-alkyl)	GPL_acyl_alkyl	accurate MS	47479.3	225527	454671	233148	0.976533	0.0824668	88	14	0.844634	0.189953	4.44655	15.8148	6.98526e-05	0.00191539	1	88	415	8.07553e-06	5.09283	1.38594	0.470869	204500	283426	62	50	51	45	17.7419	10	-7.74194	54	standard_linear	0.743039	0.247421	3.00313	9.01879	0.00416535	0.0525528	0	191	34	mixed_linear
GPL_acyl_alkyl_21	Lipids negative ion mode	856.57	519.066	PC(P-16:0/18:1);PC(O-16:0/18:2);PC(P-16:0/18:1);PC(P-18:1/16:0)	Glycerophospholipid (acyl-alkyl)	GPL_acyl_alkyl	accurate MS	72923.4	308332	532994	308948	0.992679	0.819023	103	18	0.967976	0.200265	4.83347	18.8873	1.38673e-05	0.000478027	1	70	463	5.3169e-08	7.27434	1.33148	0.413031	277891	370006	62	50	62	50	0	0	0	61	standard_linear	0.804892	0.231674	3.47425	12.0704	0.000985726	0.0195997	1	120	42	mixed_linear
GPL_acyl_alkyl_22	Lipids negative ion mode	857.573	518.991	PC(P-16:0/18:1);PC(O-16:0/18:2);PC(P-16:0/18:1);PC(P-18:1/16:0)	Glycerophospholipid (acyl-alkyl)	GPL_acyl_alkyl	accurate MS	56988.1	137470	234474	141624	0.977688	0.0685927	98	18	0.911301	0.203968	4.46787	16.6863	4.4099e-05	0.0012668	1	84	464	3.97612e-07	6.40054	1.30884	0.388292	127370	166707	62	50	57	50	8.06452	0	-8.06452	58	standard_linear	0.730365	0.243949	2.99393	8.96361	0.00414886	0.0525528	0	190	40	mixed_linear
GPL_mixed_01	Lipids negative ion mode	780.521	411.641	PE(P-18:1/18:4);PE(P-16:0/20:5)	Glycerophospholipid (mixed)	GPL_mixed	accurate MS	190371	489032	1.30004e+06	535123	0.908026	1.08368e-06	103	18	0.648739	0.206178	3.1465	9.29224	0.00230127	0.028771	1	193	675	6.019e-05	4.22048	1.32357	0.40444	484580	641377	62	50	62	50	0	0	0	61	standard_linear	0.706318	0.221774	3.18485	10.1433	0.00234862	0.0352585	1	161	42	mixed_linear
GutMetab_01	HILIC positive ion mode	367.15	432.307	p-Cresol glucuronide	Gut microbial metabolite	GutMetab	accurate MS	35228.5	98501.6	182573	101662	0.965001	0.00493225	103	18	-0.544065	0.194839	-2.79238	6.58298	0.0102958	0.380441	0	146	1687	0.00390202	2.40871	0.882302	-0.180655	110614	97595.1	63	49	63	49	0	0	0	60	standard_linear	-0.0354998	0.262525	-0.135225	0.0182857	0.892919	0.993155	0	4959	43	mixed_linear
Lyso_GPL_01	Lipids negative ion mode	608.319	151.845	LysoPC(16:0)	Lysoglycerophospholipid	Lyso_GPL	accurate MS	3.27481e+06	4.07919e+06	4.84026e+06	4.06471e+06	0.9925	0.860183	92	16	-0.716219	0.196413	-3.6465	11.8271	0.000583762	0.0106714	1	132	1531	4.40907e-05	4.35565	0.929612	-0.105299	4.36693e+06	4.05955e+06	62	50	55	44	11.2903	12	0.709677	52	standard_linear	-0.83116	0.266685	-3.11664	9.71344	0.00308648	0.0433722	1	172	40	mixed_linear
Mixed_01	Lipids negative ion mode	762.567	519.737	Glucosylceramide (d18:1/18:0);Galactosylceramide (d18:1/18:0);PE(P-18:0/16:0);PE(P-16:0/18:0);PC(P-18:0/14:0);PC(P-16:0/16:0);PC(P-16:0/15:0);PE(O-16:0/18:1);PC(O-16:0/16:1)	Mixed class	Mixed	accurate MS	761042	1.36323e+06	2.14446e+06	1.37733e+06	0.984992	0.24495	103	18	1.01006	0.213414	4.73287	19.7116	9.00515e-06	0.000334299	1	65	551	1.25033e-06	5.90298	1.19756	0.260095	1.30963e+06	1.56836e+06	62	50	62	50	0	0	0	61	standard_linear	1.23789	0.262143	4.7222	22.2992	1.56207e-05	0.000898933	1	42	42	mixed_linear
Other_01	Lipids negative ion mode	395.19	41.6214	Pregnenolone sulfate	Other class	Other	accurate MS	28512	179733	760743	207882	0.871253	3.16838e-08	99	16	0.570313	0.186417	3.05935	8.88541	0.00287459	0.0345093	1	201	1080	0.521573	0.282685	1.2558	0.328605	195528	245543	62	50	60	48	3.22581	4	0.774194	61	standard_linear	0.495738	0.187842	2.63913	6.96501	0.0107004	0.102414	0	252	38	mixed_linear
Other_02	Lipids negative ion mode	686.605	538.576	Capryloylcholine	Other class	Other	accurate MS	711743	1.06429e+06	1.56046e+06	1.08695e+06	0.983892	0.198093	103	18	-0.779563	0.195651	-3.98446	14.23	0.000161769	0.00368253	1	106	2008	6.97621e-07	6.15638	0.835832	-0.258716	1.22822e+06	1.02659e+06	62	50	62	50	0	0	0	61	standard_linear	-0.66314	0.210022	-3.15747	9.96964	0.00254415	0.0377253	1	163	42	mixed_linear
Sphingolipid_01	Lipids negative ion mode	747.567	467.15	SM(d18:1/16:0);SM(d18:0/16:1)	Sphingolipid	Sphingolipid	accurate MS	3.63634e+07	5.01675e+07	7.52117e+07	5.07034e+07	0.972802	0.0218145	103	18	0.719784	0.213303	3.37446	10.6591	0.00109531	0.0170515	1	155	704	0.000135258	3.86884	1.07232	0.10073	5.10663e+07	5.47592e+07	62	50	62	50	0	0	0	61	standard_linear	0.783788	0.233917	3.35071	11.2273	0.00143518	0.0253198	1	137	42	mixed_linear
Sphingolipid_02	Lipids negative ion mode	765.528	451.547	SM(d18:2/18:0);SM(d18:1/18:1)	Sphingolipid	Sphingolipid	accurate MS	185929	598529	2.42436e+06	708142	0.890932	1.5469e-07	103	18	-0.800279	0.197597	-4.05005	14.9508	0.000110349	0.00268962	1	99	1752	0.00120677	2.91838	0.747362	-0.420121	814574	608781	62	50	62	50	0	0	0	61	standard_linear	-0.950277	0.239767	-3.96333	15.708	0.000208253	0.00571987	1	88	42	mixed_linear
Sphingolipid_03	Lipids negative ion mode	769.55	473.32	SM(d18:1/16:0)	Sphingolipid	Sphingolipid	accurate MS	27971.6	118258	601920	140826	0.776709	1.66919e-10	86	12	-0.650172	0.241952	-2.6872	6.92119	0.00851804	0.0753247	0	272	1013	0.0444406	1.35222	0.933317	-0.0995609	150112	140102	62	50	59	33	4.83871	34	29.1613	49	standard_linear	-1.12155	0.297895	-3.76492	14.1746	0.000480637	0.0107565	1	108	37	mixed_linear
Sphingolipid_04	Lipids negative ion mode	791.544	465.222	SM(d18:0/20:2)	Sphingolipid	Sphingolipid	accurate MS	124548	639405	3.0366e+06	777226	0.839339	1.10071e-09	103	18	-1.17343	0.163558	-7.17436	40.0922	2.42255e-10	2.94044e-07	1	1	1899	2.36136e-05	4.62684	0.679736	-0.556953	935096	635619	62	50	62	50	0	0	0	61	standard_linear	-1.32241	0.170146	-7.77221	60.4072	1.64374e-10	2.57584e-07	1	1	42	mixed_linear
Sphingolipid_05	Lipids negative ion mode	821.576	463.631	SM(d18:0/20:2)	Sphingolipid	Sphingolipid	accurate MS	57801.6	140985	303592	143212	0.979451	0.0819738	103	18	0.969715	0.202797	4.7817	19.7198	8.96653e-06	0.000334299	1	64	585	3.86669e-06	5.41266	1.27788	0.353758	132659	169523	62	50	62	50	0	0	0	61	standard_linear	1.02382	0.24251	4.22177	17.8234	8.80938e-05	0.00299891	1	71	42	mixed_linear
Sphingolipid_06	Lipids negative ion mode	927.68	578.415	SM(d18:0/24:1)	Sphingolipid	Sphingolipid	accurate MS	1.03309e+06	2.7343e+06	3.89568e+06	2.74734e+06	0.985209	0.255252	103	18	0.600953	0.204313	2.94134	8.28655	0.00399399	0.0443494	1	216	888	0.00996565	2.00149	1.07987	0.110863	2.7703e+06	2.99157e+06	62	50	62	50	0	0	0	61	standard_linear	0.656213	0.195615	3.35462	11.2535	0.00141836	0.0252071	1	136	42	mixed_linear
Sphingolipid_07	Lipids negative ion mode	928.683	578.38	SM(d18:0/24:1)	Sphingolipid	Sphingolipid	accurate MS	835749	1.48441e+06	2.11623e+06	1.48824e+06	0.993783	0.899154	103	18	0.606787	0.194781	3.11523	9.27341	0.00232505	0.028771	1	195	850	0.00461081	2.33622	1.08422	0.116663	1.49542e+06	1.62137e+06	62	50	62	50	0	0	0	61	standard_linear	0.76435	0.190993	4.00198	16.0159	0.0001834	0.00521504	1	85	42	mixed_linear
Sphingolipid_08	Lipids negative ion mode	929.686	578.446	SM(d18:0/24:1)	Sphingolipid	Sphingolipid	accurate MS	204199	414025	681283	411258	0.991598	0.732635	102	18	0.607398	0.203068	2.9911	8.55019	0.00345487	0.0405977	1	204	876	0.0106915	1.97096	1.10295	0.141371	409660	451835	62	50	61	50	1.6129	0	-1.6129	60	standard_linear	0.655621	0.203913	3.2152	10.3375	0.00216571	0.0331298	1	158	42	mixed_linear
Sphingolipid_09	Lipids negative ion mode	1450.14	466.81	SM(d18:0/16:1);SM(d18:1/16:0)	Sphingolipid	Sphingolipid	accurate MS	1.12915e+06	1.8382e+06	3.16434e+06	1.88039e+06	0.960203	0.00207003	103	18	0.690559	0.219551	3.14532	9.34875	0.00223138	0.0283385	1	190	771	0.00076465	3.11654	1.11326	0.154787	1.8669e+06	2.07834e+06	62	50	62	50	0	0	0	61	standard_linear	0.764233	0.240322	3.18004	10.1127	0.00238192	0.0355377	1	162	42	mixed_linear
Sphingolipid_10	Lipids negative ion mode	1453.15	466.846	SM(d18:0/16:1);SM(d18:1/16:0)	Sphingolipid	Sphingolipid	accurate MS	140826	223327	359929	225332	0.979315	0.156698	87	13	0.697895	0.233694	2.98637	8.38582	0.0037816	0.0426402	1	214	560	0.00305621	2.51482	1.11904	0.16226	220382	246616	62	50	53	38	14.5161	24	9.48387	52	standard_linear	0.745403	0.273203	2.72839	7.44409	0.00886654	0.0889229	0	241	35	mixed_linear
TAG_01	HILIC positive ion mode	792.705	27.218	TG[44:0]; TG[46:2]	Triacylglyceride	TAG	accurate MS	28349.1	207277	6.107e+06	419196	0.472189	4.15392e-17	89	12	-0.855013	0.207343	-4.12367	15.5614	7.98706e-05	0.0116107	1	38	1347	0.000203287	3.69189	0.333478	-1.58434	569368	189871	63	49	57	41	9.52381	16.3265	6.80272	53	standard_linear	-0.9751	0.291689	-3.34295	11.1753	0.00159439	0.205037	0	41	36	mixed_linear
TAG_02	HILIC positive ion mode	818.721	27.2289	TG[44:3]	Triacylglyceride	TAG	accurate MS	37592.6	362811	6.67645e+06	616973	0.592024	5.2583e-16	101	17	-0.882145	0.192772	-4.57612	17.7677	2.49586e-05	0.00444746	1	31	1800	2.40402e-05	4.61906	0.349416	-1.51698	840537	293697	63	49	63	47	0	4.08163	4.08163	59	standard_linear	-0.764914	0.27762	-2.75525	7.5914	0.00793737	0.452348	0	97	42	mixed_linear
TAG_03	HILIC positive ion mode	819.725	27.2089	TG[52:4]; TG[14:1/20:5/O-18:0]	Triacylglyceride	TAG	accurate MS	24336.3	214701	3.81907e+06	354607	0.586608	1.68272e-15	93	13	-0.955037	0.22021	-4.33693	16.3928	5.14794e-05	0.00812492	1	35	1523	1.90483e-05	4.72014	0.326729	-1.61383	479785	156759	63	49	60	42	4.7619	14.2857	9.52381	56	standard_linear	-0.923389	0.290169	-3.18224	10.1267	0.00246656	0.238308	0	56	37	mixed_linear
TAG_04	HILIC positive ion mode	821.74	27.3516	TG[52:3]; TG[20:5/14:0/O-18:0]; TG[20:4/14:1/O-18:0]; TG[18:4/16:1/O-18:0]	Triacylglyceride	TAG	accurate MS	71941.2	360784	5.17928e+06	639898	0.678153	4.66312e-14	99	16	-0.902417	0.196809	-4.58523	18.4376	1.75556e-05	0.00346347	1	28	1711	4.59027e-05	4.33816	0.328344	-1.60672	887219	291313	63	49	62	46	1.5873	6.12245	4.53515	58	standard_linear	-0.869593	0.28775	-3.02204	9.13272	0.00383352	0.308864	0	68	41	mixed_linear
TAG_05	HILIC positive ion mode	844.737	27.292	TG[50:4]	Triacylglyceride	TAG	accurate MS	141336	695551	4.21393e+06	921570	0.81053	1.07411e-10	103	18	-0.954368	0.188504	-5.06285	20.1428	7.187e-06	0.00165421	1	24	1951	2.97742e-06	5.52616	0.426229	-1.2303	1.2287e+06	523706	63	49	63	49	0	0	0	60	standard_linear	-0.743096	0.269317	-2.75919	7.61312	0.00781477	0.450001	0	96	43	mixed_linear
TAG_06	HILIC positive ion mode	845.74	27.2522	TG[54:5]; TG[22:6/14:1/O-18:0]; TG[18:4/18:3/O-18:0]	Triacylglyceride	TAG	accurate MS	52152.7	374077	2.25537e+06	513579	0.799764	5.45606e-11	102	17	-1.00118	0.188002	-5.32539	21.2356	4.06145e-06	0.00101979	1	22	1924	1.7031e-06	5.76876	0.412308	-1.27821	687023	283265	63	49	63	48	0	2.04082	2.04082	60	standard_linear	-0.855639	0.270102	-3.16784	10.0352	0.00248731	0.238308	0	57	42	mixed_linear
TAG_07	HILIC positive ion mode	846.752	27.729	TG[50:3]	Triacylglyceride	TAG	accurate MS	548613	2.09853e+06	1.06193e+07	2.74386e+06	0.824563	3.23378e-10	103	18	-1.09343	0.181905	-6.01103	24.2932	8.2729e-07	0.000304663	1	15	2033	1.72062e-07	6.76431	0.42087	-1.24855	3.69669e+06	1.55583e+06	63	49	63	49	0	0	0	60	standard_linear	-0.93793	0.271774	-3.45113	11.9103	0.00106881	0.164121	0	36	43	mixed_linear
TAG_08	HILIC positive ion mode	847.756	27.6365	TG[54:4]; TG[14:1/O-18:0/22:5]; TG[20:5/16:1/O-18:0]; TG[18:4/18:2/O-18:0]; TG[22:6/14:0/O-18:0]; TG[18:3/18:3/O-18:0]	Triacylglyceride	TAG	accurate MS	197159	1.0298e+06	5.83663e+06	1.4025e+06	0.817199	1.80094e-10	103	18	-1.10167	0.181403	-6.07306	25.6935	4.00171e-07	0.000237223	1	7	2051	8.84237e-08	7.05343	0.376755	-1.4083	1.92957e+06	726973	63	49	63	49	0	0	0	60	standard_linear	-0.84263	0.262664	-3.20801	10.2913	0.00221189	0.226432	0	54	43	mixed_linear
TAG_09	HILIC positive ion mode	848.767	28.5939	TG[48:0]; TG[50:2]	Triacylglyceride	TAG	accurate MS	685930	2.65485e+06	1.23199e+07	3.72163e+06	0.798034	4.20973e-11	103	18	-1.09423	0.181397	-6.03224	25.2816	4.9542e-07	0.000237223	1	9	2025	2.30237e-07	6.63782	0.427116	-1.2273	5.02166e+06	2.14483e+06	63	49	63	49	0	0	0	60	standard_linear	-0.939947	0.257288	-3.65329	13.3465	0.000571583	0.112847	0	28	43	mixed_linear
TAG_10	Lipids positive ion mode	849.695	560.183	TG(50:4);TG(52:7);TG(48:1)	Triacylglyceride	TAG	accurate MS	460995	1.45512e+07	4.79649e+08	2.2526e+07	0.22876	1.90659e-19	83	14	-0.940329	0.205543	-4.57486	15.5659	7.96798e-05	0.0160555	1	6	1291	1.21351e-05	4.91596	0.343082	-1.54337	3.43741e+07	1.17931e+07	64	50	49	40	23.4375	20	-3.4375	46	standard_linear	-0.58419	0.30693	-1.90333	3.62268	0.0638653	0.989539	0	71	37	mixed_linear
TAG_11	HILIC positive ion mode	849.771	28.6202	TG[54:3]; TG[14:1/O-18:0/22:4]; TG[22:5/14:0/o-18:0]; TG[20:5/16:0/o-18:0]; TG[18:2/18:3/o-18:0]; TG[18:1/o-18:0/18:4]; TG[20:4/16:1/o-18:0]	Triacylglyceride	TAG	accurate MS	241083	1.57802e+06	7.51257e+06	2.12609e+06	0.818999	2.07499e-10	103	18	-1.05214	0.18507	-5.68512	21.6068	3.34656e-06	0.000880303	1	21	2003	5.05437e-07	6.29633	0.40924	-1.28898	2.89697e+06	1.18556e+06	63	49	63	49	0	0	0	60	standard_linear	-0.907492	0.275339	-3.2959	10.863	0.00170617	0.205037	0	46	43	mixed_linear
TAG_12	HILIC positive ion mode	850.782	30.0736	TG[50:1]	Triacylglyceride	TAG	accurate MS	89759.2	1.17106e+06	7.77939e+06	1.90898e+06	0.822396	8.63119e-10	94	15	-0.941147	0.214833	-4.38083	15.9305	6.571e-05	0.00981032	1	37	1582	9.94414e-06	5.00243	0.399002	-1.32553	2.56837e+06	1.02479e+06	63	49	60	43	4.7619	12.2449	7.48299	53	standard_linear	-0.962611	0.28889	-3.3321	11.1029	0.0016458	0.205037	0	43	41	mixed_linear
TAG_13	HILIC positive ion mode	868.737	27.0613	TG[48:1];TG[50:4]	Triacylglyceride	TAG	accurate MS	70690.7	394675	2.59996e+06	485851	0.804693	1.33528e-10	98	15	-0.761342	0.202849	-3.75324	13.1266	0.00029113	0.0335042	1	48	1569	0.00126201	2.89894	0.565835	-0.821546	601919	340587	63	49	61	46	3.1746	6.12245	2.94785	56	standard_linear	-0.612472	0.286072	-2.14097	4.58374	0.0369847	0.850499	0	239	42	mixed_linear
TAG_14	HILIC positive ion mode	869.74	27.0152	TG[56:7]; TG[20:5/18:4/O-18:0]; TG[18:2/15:0/O-18:0]	Triacylglyceride	TAG	accurate MS	32810.7	184710	1.41308e+06	264566	0.816046	3.57423e-10	97	15	-0.928347	0.198472	-4.67746	18.8486	1.41512e-05	0.00300658	1	26	1630	0.000114217	3.94227	0.503398	-0.990228	338345	170322	63	49	60	46	4.7619	6.12245	1.36054	55	standard_linear	-0.921712	0.271366	-3.39656	11.5366	0.00132991	0.183793	0	40	42	mixed_linear
TAG_15	HILIC positive ion mode	870.752	27.3425	TG[48:0]; TG[52:5]; TG[50:3]	Triacylglyceride	TAG	accurate MS	322024	1.41971e+06	6.7368e+06	1.83278e+06	0.847338	2.20265e-09	103	18	-0.940714	0.206392	-4.5579	16.9848	3.76802e-05	0.00650454	1	32	1945	3.6255e-06	5.44063	0.482997	-1.04991	2.3934e+06	1.15601e+06	63	49	63	49	0	0	0	60	standard_linear	-0.767998	0.26593	-2.88797	8.34038	0.00550223	0.362099	0	84	43	mixed_linear
TAG_16	HILIC positive ion mode	871.756	27.309	TG[56:6]; TG[20:5/18:3/O-18:0]; TG[18:4/20:4/O-18:0]	Triacylglyceride	TAG	accurate MS	188714	734508	3.64528e+06	1.02009e+06	0.848456	2.7362e-09	102	17	-0.842648	0.215623	-3.90797	13.0298	0.000306578	0.034562	1	49	1847	2.08516e-05	4.68086	0.487062	-1.03782	1.31751e+06	641708	63	49	63	48	0	2.04082	2.04082	59	standard_linear	-0.670381	0.275873	-2.43003	5.90506	0.0183886	0.732943	0	138	43	mixed_linear
TAG_17	HILIC positive ion mode	872.768	27.8331	TG[52:4]; TG[50:2]	Triacylglyceride	TAG	accurate MS	1.4288e+06	5.36953e+06	2.41572e+07	6.62683e+06	0.839927	1.15746e-09	103	18	-1.04082	0.203263	-5.12054	21.6498	3.27245e-06	0.000880303	1	20	2021	2.66047e-07	6.57504	0.481774	-1.05357	8.71914e+06	4.20065e+06	63	49	63	49	0	0	0	60	standard_linear	-0.967094	0.246199	-3.9281	15.4299	0.000237321	0.0596324	0	22	43	mixed_linear
TAG_18	HILIC positive ion mode	873.771	27.8471	TG[56:5]; TG[18:4/20:3/O-18:0]; TG[16:1/O-18:0/22:6]; TG[18:3/20:4/O-18:0]; TG[18:0/15:0/O-18:0]; TG[20:5/18:2/O-18:0]	Triacylglyceride	TAG	accurate MS	771820	3.09765e+06	1.42477e+07	3.80973e+06	0.841782	1.35727e-09	103	18	-1.05547	0.203394	-5.18928	22.0521	2.65356e-06	0.000771488	1	19	2021	2.66047e-07	6.57504	0.465607	-1.10282	5.05268e+06	2.35256e+06	63	49	63	49	0	0	0	60	standard_linear	-1.00621	0.255088	-3.94458	15.5597	0.000224918	0.059207	0	21	43	mixed_linear
TAG_19	HILIC positive ion mode	874.783	28.6654	TG[52:3]; TG[50:1]	Triacylglyceride	TAG	accurate MS	2.47412e+06	9.13275e+06	4.14076e+07	1.06899e+07	0.834123	7.08624e-10	103	18	-1.11488	0.197352	-5.64919	25.5296	4.35637e-07	0.000237223	1	8	2085	2.41763e-08	7.61661	0.469914	-1.08953	1.42046e+07	6.67491e+06	63	49	63	49	0	0	0	60	standard_linear	-1.05656	0.24273	-4.35284	18.9472	5.76394e-05	0.030283	1	10	43	mixed_linear
TAG_20	Lipids negative ion mode	875.687	534.604	TG(16:1/O-18:0/18:4);TG(14:1/20:4/O-18:0);TG(20:4/14:1/O-18:0);TG(20:5/14:0/O-18:0)	Triacylglyceride	TAG	accurate MS	228366	454017	1.03235e+06	465220	0.934059	3.24252e-05	103	18	0.789071	0.195669	4.03268	14.6898	0.000126733	0.0030278	1	101	625	1.36803e-05	4.8639	1.22018	0.287096	436299	532363	62	50	62	50	0	0	0	61	standard_linear	0.779406	0.225023	3.46367	11.997	0.00101825	0.0198476	1	124	42	mixed_linear
TAG_21	HILIC positive ion mode	875.787	28.7206	TG[56:4]; TG[18:4/20:2/O-18:0]; TG[18:3/20:3/O-18:0]; TG[20:4/18:2/O-18:0]; TG[22:5/16:1/O-18:0]; TG[16:0/O-18:0/22:6]; TG[20:5/18:1/O-18:0]	Triacylglyceride	TAG	accurate MS	1.47734e+06	5.23742e+06	2.36299e+07	6.3225e+06	0.825994	3.63034e-10	103	18	-1.12134	0.197006	-5.6919	25.8457	3.69824e-07	0.000237223	1	6	2085	2.41763e-08	7.61661	0.459828	-1.12084	8.43547e+06	3.87886e+06	63	49	63	49	0	0	0	60	standard_linear	-1.10369	0.238768	-4.62245	21.3671	2.27594e-05	0.0251628	1	5	43	mixed_linear
TAG_22	Lipids negative ion mode	876.691	534.604	TG(16:1/O-18:0/18:4);TG(14:1/20:4/O-18:0);TG(20:4/14:1/O-18:0);TG(20:5/14:0/O-18:0)	Triacylglyceride	TAG	accurate MS	86748.2	221551	494414	224985	0.935127	3.77892e-05	103	18	0.717124	0.197373	3.63335	11.9309	0.000552102	0.0102479	1	130	666	4.64711e-05	4.33282	1.23508	0.304602	210043	259419	62	50	62	50	0	0	0	61	standard_linear	0.663421	0.227597	2.91489	8.49657	0.0050776	0.0587204	0	209	42	mixed_linear
TAG_23	HILIC positive ion mode	876.798	29.9408	TG[52:2]; TG[50:0]	Triacylglyceride	TAG	accurate MS	1.88196e+06	6.75845e+06	3.19999e+07	8.44578e+06	0.830105	5.07823e-10	103	18	-1.09943	0.188327	-5.83791	25.2738	4.97413e-07	0.000237223	1	10	2043	1.19079e-07	6.92416	0.469871	-1.08966	1.12214e+07	5.27261e+06	63	49	63	49	0	0	0	60	standard_linear	-0.996896	0.251383	-3.96564	15.7263	0.000209969	0.0580354	0	20	43	mixed_linear
TAG_24	HILIC positive ion mode	877.802	30.1175	TG[56:3]; TG[18:2/O-18:0/20:3]; TG[18:1/20:4/O-18:0]; TG[18:3/20:2/O-18:0]; TG[20:5/18:0/O-18:0]; TG[20:1]/O-18:0/18:4]; TG[22:5/16:0/O-18:0]; TG[16:1/22:4/O-18:0]	Triacylglyceride	TAG	accurate MS	807789	3.87627e+06	1.82743e+07	4.74266e+06	0.829032	4.64988e-10	103	18	-1.09861	0.193563	-5.6757	24.5614	7.19774e-07	0.000304663	1	13	2050	9.17899e-08	7.03721	0.471522	-1.0846	6.293e+06	2.96728e+06	63	49	63	49	0	0	0	60	standard_linear	-1.01872	0.254063	-4.00971	16.0778	0.000181737	0.0580354	0	16	43	mixed_linear
TAG_25	Lipids positive ion mode	891.821	585.557	TG(57:3)	Triacylglyceride	TAG	accurate MS	728750	1.30522e+07	5.92376e+07	1.58232e+07	0.896973	5.50446e-07	97	15	-0.910918	0.196525	-4.63513	15.1156	0.000101126	0.0174658	1	7	1653	3.46403e-05	4.46042	0.486923	-1.03824	2.1638e+07	1.0536e+07	64	50	61	45	4.6875	10	5.3125	58	standard_linear	-0.568057	0.253192	-2.24358	5.03366	0.0289824	0.966264	0	36	39	mixed_linear
TAG_26	Lipids positive ion mode	892.832	590.888	TG(53:1)	Triacylglyceride	TAG	accurate MS	949567	5.42016e+06	3.55853e+07	7.40638e+06	0.747828	2.44041e-11	87	13	-1.16292	0.202973	-5.72945	24.9322	5.93815e-07	0.000356639	1	1	1452	9.43343e-07	6.02533	0.459578	-1.12162	1.03388e+07	4.75147e+06	64	50	54	39	15.625	22	6.375	51	standard_linear	-0.908303	0.270949	-3.3523	11.2379	0.00158975	0.211323	0	8	36	mixed_linear
TAG_27	HILIC positive ion mode	898.783	27.6733	TG[50:0]; TG[52:3]; TG[54:5]	Triacylglyceride	TAG	accurate MS	641863	2.6267e+06	1.27987e+07	3.12645e+06	0.828382	4.40878e-10	103	18	-0.873959	0.206391	-4.23449	15.2716	9.31061e-05	0.0131876	1	39	1875	3.20897e-05	4.49363	0.538188	-0.893818	3.9234e+06	2.11153e+06	63	49	63	49	0	0	0	60	standard_linear	-0.870511	0.269604	-3.22885	10.4255	0.00208057	0.225517	0	51	43	mixed_linear
TAG_28	HILIC positive ion mode	899.787	27.5913	TG[20:5/20:3/O-18:0]; TG[22:6/18:2/O-18:0]; TG[15:0/O-18:0/20:1]; TG[58:6]; TG[22:5/18:3/O-18:0]; TG[22:4/18:4/O-18:0]; TG[20:4/O-18:0/20:4]	Triacylglyceride	TAG	accurate MS	285858	1.56832e+06	7.78361e+06	1.91207e+06	0.846112	2.22717e-09	102	18	-0.859642	0.21125	-4.06932	14.1531	0.000168518	0.0211566	1	44	1832	3.29178e-05	4.48257	0.499256	-1.00215	2.42044e+06	1.20842e+06	63	49	63	48	0	2.04082	2.04082	60	standard_linear	-0.899477	0.264647	-3.39878	11.5517	0.00125306	0.177614	0	39	42	mixed_linear
TAG_29	HILIC positive ion mode	900.798	28.392	TG[54:4]; TG[52:2]	Triacylglyceride	TAG	accurate MS	711235	3.31185e+06	1.6151e+07	3.84793e+06	0.813614	1.36209e-10	103	18	-0.911152	0.206903	-4.40376	16.5924	4.63373e-05	0.00752845	1	34	1940	4.26692e-06	5.36989	0.508836	-0.974728	4.88596e+06	2.48615e+06	63	49	63	49	0	0	0	60	standard_linear	-0.908444	0.249586	-3.6398	13.2482	0.000596298	0.113585	0	29	43	mixed_linear
TAG_30	HILIC positive ion mode	901.802	28.4058	TG[58:5]; TG[18:1/22:6/O-18:0]; TG[18:3/O-18:0/22:4]; TG[18:2/O-18:0/22:5]; TG[20:3/O-18:0/20:4]; TG[20:5/20:2/O-18:0]; TG[15:0/O-18:0/20:0]	Triacylglyceride	TAG	accurate MS	284111	2.03359e+06	9.65232e+06	2.38442e+06	0.828271	4.94712e-10	102	17	-0.975929	0.204347	-4.77583	19.2136	1.16876e-05	0.00258248	1	25	1904	3.35046e-06	5.4749	0.479266	-1.0611	3.04629e+06	1.45998e+06	63	49	63	48	0	2.04082	2.04082	60	standard_linear	-0.987668	0.248082	-3.98122	15.8501	0.000199538	0.0580354	0	18	42	mixed_linear
TAG_31	Lipids positive ion mode	930.848	601.699	TG(56:3)	Triacylglyceride	TAG	accurate MS	742606	9.64642e+06	2.72431e+07	1.1037e+07	0.931617	0.000102437	87	16	-1.0898	0.188031	-5.79585	24.2426	8.49337e-07	0.000356639	1	2	1436	8.2005e-06	5.08616	0.603476	-0.728633	1.40618e+07	8.48596e+06	64	50	51	43	20.3125	14	-6.3125	47	standard_linear	-1.05673	0.257062	-4.11079	16.8986	0.000174057	0.0951456	0	2	40	mixed_linear
TAG_32	Lipids positive ion mode	931.852	604	TG(56:3)	Triacylglyceride	TAG	accurate MS	445919	6.67626e+06	3.70173e+07	8.23824e+06	0.767776	9.12204e-10	74	14	-1.13059	0.205392	-5.50457	24.1634	8.8496e-07	0.000356639	1	3	1062	1.46691e-05	4.8336	0.539759	-0.889613	1.12764e+07	6.08655e+06	64	50	41	37	35.9375	26	-9.9375	42	standard_linear	-1.11669	0.291822	-3.82663	14.6431	0.00047063	0.0951456	0	6	32	mixed_linear
TAG_33	Lipids negative ion mode	961.747	537.331	TG(55:5);TG(56:8);TG(57:8)	Triacylglyceride	TAG	accurate MS	30548.4	74859.7	223670	82334.5	0.892032	2.54161e-06	80	16	0.774384	0.224908	3.44311	10.4037	0.00125762	0.0189665	1	160	413	0.000151874	3.81852	1.32515	0.406151	73502.3	97401.2	62	50	42	45	32.2581	10	-22.2581	48	standard_linear	0.764829	0.272397	2.80777	7.88359	0.00740929	0.0792401	0	226	32	mixed_linear
TAG_34	Lipids negative ion mode	986.76	537.172	TG(57:6);TG(58:9)	Triacylglyceride	TAG	accurate MS	54387.7	147901	343893	156023	0.946001	0.000207841	102	18	1.04621	0.191642	5.45919	24.2332	8.53469e-07	5.41953e-05	1	38	372	2.06611e-09	8.68485	1.52172	0.605707	131891	200702	62	50	61	50	1.6129	0	-1.6129	61	standard_linear	0.998809	0.204943	4.8736	23.752	9.12422e-06	0.000596033	1	37	41	mixed_linear
TAG_35	Lipids negative ion mode	987.763	537.106	TG(57:6);TG(58:9)	Triacylglyceride	TAG	accurate MS	23283.8	88381.6	242804	96823.3	0.936192	0.000133771	89	15	1.09417	0.188447	5.80622	25.9275	3.54491e-07	2.85129e-05	1	30	221	5.64018e-10	9.24871	1.61487	0.691419	78071.7	126076	62	50	51	47	17.7419	6	-11.7419	52	standard_linear	1.00793	0.200931	5.01631	25.1634	7.62587e-06	0.000511992	1	36	37	mixed_linear
TAG_36	Lipids negative ion mode	988.775	549.014	TG(57:5);TG(58:8)	Triacylglyceride	TAG	accurate MS	95457.9	255315	622035	273899	0.948298	0.000278777	103	18	1.04899	0.191866	5.46732	24.5026	7.42089e-07	4.83962e-05	1	37	459	4.56884e-08	7.34019	1.42193	0.507849	242485	344797	62	50	62	50	0	0	0	61	standard_linear	1.12503	0.219269	5.13083	26.3254	3.61284e-06	0.000281685	1	31	42	mixed_linear
TAG_37	Lipids negative ion mode	989.778	548.999	TG(57:5);TG(58:8)	Triacylglyceride	TAG	accurate MS	38389.6	154285	406094	166728	0.943889	0.000161096	101	18	0.997579	0.198422	5.02756	21.1189	4.31657e-06	0.000196526	1	53	474	1.74482e-07	6.75825	1.41022	0.495922	147374	207830	62	50	60	50	3.22581	0	-3.22581	59	standard_linear	1.05669	0.235986	4.47775	20.0503	3.84848e-05	0.00169123	1	55	42	mixed_linear
TAG_38	Lipids negative ion mode	995.667	578.619	TG(57:8)	Triacylglyceride	TAG	accurate MS	443709	1.00807e+06	2.99507e+06	1.07557e+06	0.83793	9.76387e-10	103	18	0.682329	0.195117	3.49702	10.6669	0.00109069	0.0170515	1	153	783	0.00102187	2.99061	1.21191	0.277281	1.00974e+06	1.22371e+06	62	50	62	50	0	0	0	61	standard_linear	0.674705	0.251817	2.67935	7.17891	0.00962472	0.0945648	0	246	42	mixed_linear
TAG_39	Lipids negative ion mode	996.671	578.882	TG(57:8)	Triacylglyceride	TAG	accurate MS	244327	499763	939306	511822	0.977657	0.0571931	103	18	0.651395	0.195546	3.33116	9.62999	0.00191426	0.0256617	1	180	834	0.0032733	2.48501	1.17717	0.235325	498152	586411	62	50	62	50	0	0	0	61	standard_linear	0.749689	0.246485	3.04152	9.25087	0.00355395	0.047458	1	181	42	mixed_linear
TAG_40	Lipids negative ion mode	1015.79	548.996	TG(59:6);TG(60:9)	Triacylglyceride	TAG	accurate MS	42141.1	110327	398420	120658	0.857577	2.91318e-08	91	17	1.00318	0.193661	5.18008	20.4448	6.13748e-06	0.000251013	1	59	386	4.07182e-07	6.39021	1.54495	0.627559	98015.8	151429	62	50	51	47	17.7419	6	-11.7419	50	standard_linear	0.970071	0.247949	3.91238	15.3067	0.000299419	0.0075385	1	96	41	mixed_linear
Unidentified_01	Lipids negative ion mode	170.991	443.506	Unidentified	Unidentified	Unidentified	Unidentified	65701.5	156763	260335	156157	0.989468	0.553207	102	17	-0.531219	0.179338	-2.96212	8.41709	0.0037171	0.0423083	1	212	1573	0.0226691	1.64457	0.921527	-0.117902	165411	152431	62	50	62	48	0	4	4	61	standard_linear	-0.727885	0.241406	-3.01519	9.09135	0.00383046	0.0500444	0	185	41	mixed_linear
Unidentified_02	Lipids negative ion mode	174.953	592.902	Unidentified	Unidentified	Unidentified	Unidentified	569420	1.28503e+06	2.23238e+06	1.34933e+06	0.972866	0.0310168	96	16	-1.01046	0.188836	-5.35099	20.7948	5.11213e-06	0.000220278	1	56	1761	4.74835e-07	6.32346	0.737114	-0.440039	1.58208e+06	1.16617e+06	62	50	59	45	4.83871	10	5.16129	57	standard_linear	-0.898468	0.25571	-3.51362	12.3455	0.000913242	0.018706	1	118	39	mixed_linear
Unidentified_03	Lipids negative ion mode	175.953	591.751	Unidentified	Unidentified	Unidentified	Unidentified	64766.9	217425	382097	229464	0.966858	0.0786869	63	2	-1.19098	0.26245	-4.53796	17.818	2.43071e-05	0.000785867	1	74	594	8.63631e-06	5.06367	0.636244	-0.652347	261324	166266	62	50	49	16	20.9677	68	47.0323	36	standard_linear	-1.2906	0.371774	-3.47148	12.0512	0.00150423	0.0259694	1	140	27	standard_linear
Unidentified_04	Lipids negative ion mode	176.949	583.81	Unidentified	Unidentified	Unidentified	Unidentified	318559	542219	2.03833e+06	707373	0.765099	4.72376e-10	75	8	-0.672635	0.231732	-2.90264	7.84282	0.00510229	0.0526146	0	234	882	0.00593581	2.22652	1.01597	0.0228519	726485	738084	62	50	49	32	20.9677	36	15.0323	45	standard_linear	-0.998722	0.251986	-3.9634	15.7086	0.0002888	0.00734768	1	95	30	mixed_linear
Unidentified_05	Lipids negative ion mode	176.949	592.308	Unidentified	Unidentified	Unidentified	Unidentified	402475	763187	1.53802e+06	813062	0.943259	0.000211139	97	13	-0.787916	0.195262	-4.03518	15.052	0.00010459	0.0026018	1	97	1615	6.96343e-05	4.15718	0.829012	-0.270534	917700	760785	62	50	62	43	0	14	14	60	standard_linear	-0.70397	0.272646	-2.58199	6.66667	0.0124663	0.114831	0	261	37	mixed_linear
Unidentified_06	Lipids negative ion mode	176.949	573	Unidentified	Unidentified	Unidentified	Unidentified	189958	360114	1.1425e+06	429088	0.860483	1.30448e-07	80	4	-1.14461	0.205714	-5.56407	25.2813	4.95479e-07	3.51644e-05	1	34	1143	2.32513e-06	5.63355	0.584559	-0.77458	522946	305693	62	50	55	33	11.2903	34	22.7097	50	standard_linear	-0.936626	0.266402	-3.51583	12.3611	0.000997417	0.0195997	1	123	30	standard_linear
Unidentified_07	Lipids negative ion mode	187.942	443.682	Unidentified	Unidentified	Unidentified	Unidentified	275524	590418	1.21013e+06	612263	0.830411	5.20771e-10	103	18	-0.785206	0.20717	-3.79016	13.2495	0.000272656	0.00572103	1	115	1895	2.6608e-05	4.57499	0.918124	-0.12324	660503	606424	62	50	62	50	0	0	0	61	standard_linear	-1.00747	0.232566	-4.33196	18.7659	6.06023e-05	0.00232501	1	63	42	mixed_linear
Unidentified_08	Lipids negative ion mode	188.982	443.545	Unidentified	Unidentified	Unidentified	Unidentified	67551.4	143329	364476	146469	0.927677	1.33078e-05	103	18	-0.601252	0.176191	-3.4125	10.8737	0.000975406	0.0160113	1	147	1562	0.0503255	1.29821	0.932845	-0.100291	155118	144701	62	50	62	50	0	0	0	61	standard_linear	-0.804408	0.233882	-3.43938	11.8293	0.00109679	0.0210392	1	126	42	mixed_linear
Unidentified_09	Lipids negative ion mode	202.998	443.545	Unidentified	Unidentified	Unidentified	Unidentified	116643	259987	424528	263866	0.995256	0.969945	103	18	-0.597129	0.184315	-3.23971	9.99473	0.00156989	0.0222831	1	170	1634	0.0145951	1.83579	0.933564	-0.0991795	280791	262136	62	50	62	50	0	0	0	61	standard_linear	-0.896185	0.262561	-3.41324	11.6502	0.00118774	0.0218021	1	131	42	mixed_linear
Unidentified_10	Lipids negative ion mode	218.996	578.329	Unidentified	Unidentified	Unidentified	Unidentified	50716.2	90016.2	169598	92772.9	0.95278	0.00135813	92	13	-0.704971	0.201674	-3.4956	9.99508	0.00156959	0.0222831	1	169	1381	0.00288159	2.54037	0.84757	-0.238596	103118	87399.7	62	50	56	43	9.67742	14	4.32258	56	standard_linear	-0.416081	0.274039	-1.51833	2.30531	0.134989	0.471064	0	692	36	mixed_linear
Unidentified_11	Lipids negative ion mode	220.988	443.621	Unidentified	Unidentified	Unidentified	Unidentified	103557	232986	380739	235145	0.987076	0.360593	103	18	-0.556348	0.178597	-3.11511	9.27363	0.00232476	0.028771	1	194	1593	0.0303079	1.51844	0.920516	-0.119485	249233	229423	62	50	62	50	0	0	0	61	standard_linear	-0.691837	0.238267	-2.90361	8.43098	0.0052392	0.0603007	0	210	42	mixed_linear
Unidentified_12	Lipids negative ion mode	229.054	38.4431	Unidentified	Unidentified	Unidentified	Unidentified	18104.2	456409	2.90069e+07	1.69622e+06	0.427931	1.42974e-16	77	16	-0.322156	0.242573	-1.32808	1.7429	0.186772	0.468969	0	961	846	0.274135	0.562036	0.526623	-0.925158	2.17995e+06	1.14801e+06	62	50	41	44	33.871	12	-21.871	46	standard_linear	-0.83664	0.24484	-3.41709	11.6765	0.00141706	0.0252071	1	135	31	mixed_linear
Unidentified_13	Lipids negative ion mode	235.004	443.646	Unidentified	Unidentified	Unidentified	Unidentified	136246	222918	389888	224490	0.976916	0.0530303	102	18	-0.570042	0.182	-3.13211	9.36656	0.0022098	0.0282129	1	189	1523	0.0633889	1.19799	0.936081	-0.095294	236931	221787	62	50	61	49	1.6129	2	0.387097	60	standard_linear	-0.651498	0.236513	-2.7546	7.5878	0.00791175	0.082222	0	232	42	mixed_linear
Unidentified_14	Lipids negative ion mode	238.979	443.332	Unidentified	Unidentified	Unidentified	Unidentified	28887.2	75085	120474	75718.4	0.991757	0.798368	94	16	-0.732484	0.1984	-3.69196	11.4852	0.000701526	0.0124469	1	136	1444	0.00260809	2.58368	0.890014	-0.1681	80401.3	71558.3	62	50	57	44	8.06452	12	3.93548	55	standard_linear	-0.842204	0.275259	-3.05968	9.36163	0.00352761	0.047368	1	180	39	mixed_linear
Unidentified_15	Lipids negative ion mode	241.092	36.2002	Unidentified	Unidentified	Unidentified	Unidentified	159976	482803	1.08215e+06	506974	0.953428	0.00088956	98	17	0.466089	0.207812	2.24284	4.86714	0.0273729	0.158395	0	417	988	0.215111	0.667337	1.10688	0.146492	505672	559715	62	50	58	49	6.45161	2	-4.45161	58	standard_linear	0.755433	0.246748	3.06156	9.37312	0.00342795	0.046547	1	178	40	mixed_linear
Unidentified_16	Lipids negative ion mode	246.075	32.7232	Unidentified	Unidentified	Unidentified	Unidentified	70383.1	281418	1.66648e+06	336686	0.815219	8.55424e-10	90	11	0.39755	0.188276	2.11152	4.35053	0.0369975	0.196209	0	455	891	0.614619	0.211394	1.23127	0.300148	327071	402712	62	50	56	43	9.67742	14	4.32258	60	standard_linear	0.633641	0.197449	3.20913	10.2985	0.00220464	0.0335133	1	159	30	mixed_linear
Unidentified_17	Lipids negative ion mode	252.995	443.546	Unidentified	Unidentified	Unidentified	Unidentified	133324	283721	436196	277984	0.989496	0.555484	101	17	-0.596637	0.184634	-3.23146	9.93705	0.00161985	0.0225938	1	172	1564	0.0170705	1.76775	0.914622	-0.128752	295751	270501	62	50	61	49	1.6129	2	0.387097	59	standard_linear	-0.727206	0.257019	-2.82939	8.00544	0.00649717	0.0720352	0	218	42	mixed_linear
Unidentified_18	Lipids negative ion mode	264.935	35.7463	Unidentified	Unidentified	Unidentified	Unidentified	1.99887e+06	2.53344e+06	3.10893e+06	2.54316e+06	0.993107	0.852276	103	18	-0.605865	0.17694	-3.42413	10.7458	0.00104516	0.0168131	1	150	1767	0.000842822	3.07426	0.907197	-0.140513	2.76656e+06	2.50982e+06	62	50	62	50	0	0	0	61	standard_linear	-0.720549	0.217859	-3.3074	10.9389	0.00163432	0.027818	1	142	42	mixed_linear
Unidentified_19	Lipids negative ion mode	267.01	443.599	Unidentified	Unidentified	Unidentified	Unidentified	226010	342802	618196	345954	0.950411	0.00116452	89	14	-0.715621	0.205001	-3.49082	11.3655	0.000748229	0.0130832	1	138	1236	0.0146885	1.83302	0.923118	-0.115412	367415	339167	62	50	54	42	12.9032	16	3.09677	54	standard_linear	-0.763501	0.259153	-2.94614	8.67976	0.00487556	0.0583286	0	201	35	mixed_linear
Unidentified_20	Lipids negative ion mode	270.985	443.506	Unidentified	Unidentified	Unidentified	Unidentified	71533.8	150007	234157	150317	0.988893	0.568953	92	12	-0.812608	0.206433	-3.93643	14.0185	0.00018102	0.00408225	1	107	1357	0.00388726	2.41036	0.888775	-0.170111	161083	143167	62	50	57	44	8.06452	12	3.93548	54	standard_linear	-0.832471	0.274759	-3.02982	9.1798	0.00386709	0.0502514	0	186	38	mixed_linear
Unidentified_21	Lipids negative ion mode	278.931	571.311	Unidentified	Unidentified	Unidentified	Unidentified	89487.2	957674	1.75253e+06	931570	0.935945	0.000453578	77	11	-0.64424	0.217322	-2.96444	8.31489	0.00393215	0.0441315	1	215	1001	0.0042936	2.36718	0.810987	-0.30225	1.06132e+06	860715	62	50	44	39	29.0323	22	-7.03226	43	standard_linear	-0.785384	0.346234	-2.26836	5.14545	0.0289215	0.199154	0	351	34	mixed_linear
Unidentified_22	Lipids negative ion mode	285.001	443.578	Unidentified	Unidentified	Unidentified	Unidentified	230767	390961	734359	404752	0.972958	0.0244727	101	18	-0.55536	0.186029	-2.98535	8.54079	0.00347275	0.0405977	1	205	1459	0.114063	0.942853	0.918973	-0.121906	431378	396425	62	50	60	50	3.22581	0	-3.22581	59	standard_linear	-0.726754	0.256737	-2.83074	8.01309	0.00647331	0.0720352	0	217	42	mixed_linear
Unidentified_23	Lipids negative ion mode	288.947	593.306	Unidentified	Unidentified	Unidentified	Unidentified	354398	455096	1.28277e+06	496054	0.604014	3.59706e-15	93	16	-0.852772	0.217124	-3.92758	13.4202	0.000248925	0.005363	1	112	1618	7.66475e-06	5.1155	0.780118	-0.358236	569919	444604	62	50	55	47	11.2903	6	-5.29032	53	standard_linear	-0.743779	0.23493	-3.16596	10.0233	0.00265827	0.0389397	1	165	40	mixed_linear
Unidentified_24	HILIC positive ion mode	300.216	274.718	Unidentified	Unidentified	Unidentified	Unidentified	453894	871166	3.20877e+06	990505	0.788391	2.27201e-09	73	10	0.619089	0.224985	2.7517	5.4677	0.0193711	0.507137	0	211	384	0.00382256	2.41765	1.29133	0.368861	937129	1.21015e+06	63	49	44	36	30.1587	26.5306	-3.62812	40	standard_linear	0.046108	0.36416	0.126615	0.0160313	0.89995	0.993155	0	5001	33	mixed_linear
Unidentified_25	Lipids negative ion mode	306.92	544.805	Unidentified	Unidentified	Unidentified	Unidentified	217673	453152	736070	451742	0.983389	0.307329	84	5	-0.560008	0.191988	-2.91689	8.03224	0.00459519	0.0490628	1	226	995	0.031163	1.50636	0.836538	-0.257498	516159	431786	62	50	57	33	8.06452	34	25.9355	58	standard_linear	-0.47516	0.227063	-2.09263	4.37911	0.041096	0.24178	0	410	26	standard_linear
Unidentified_26	Lipids negative ion mode	306.92	593.805	Unidentified	Unidentified	Unidentified	Unidentified	1.56542e+06	3.34884e+06	6.60198e+06	3.36948e+06	0.903964	2.18226e-06	94	16	0.602906	0.200882	3.00129	8.6019	0.00335812	0.039917	1	203	729	0.0118962	1.92459	1.18893	0.249666	3.22325e+06	3.83223e+06	62	50	57	43	8.06452	14	5.93548	58	standard_linear	0.608262	0.244239	2.49044	6.20228	0.0158666	0.140015	0	273	36	mixed_linear
Unidentified_27	Lipids negative ion mode	316.948	329.331	Unidentified	Unidentified	Unidentified	Unidentified	2.13623e+06	2.85065e+06	5.76553e+06	3.04295e+06	0.778464	8.82649e-11	91	16	-0.68896	0.197393	-3.49029	11.2918	0.000778481	0.0134177	1	140	1392	0.00151753	2.81886	0.851796	-0.231421	3.35159e+06	2.85487e+06	62	50	54	43	12.9032	14	1.09677	51	standard_linear	-0.90483	0.248508	-3.64104	13.2572	0.000674835	0.0141833	1	115	40	mixed_linear
Unidentified_28	Lipids negative ion mode	332.922	35.669	Unidentified	Unidentified	Unidentified	Unidentified	2.2065e+06	2.97473e+06	3.68884e+06	2.97354e+06	0.993118	0.853118	103	18	-0.623821	0.178015	-3.50432	11.6016	0.000658939	0.011955	1	133	1794	0.000431154	3.36537	0.902261	-0.148384	3.24845e+06	2.93095e+06	62	50	62	50	0	0	0	61	standard_linear	-0.75088	0.219055	-3.42782	11.7499	0.00113617	0.0214541	1	128	42	mixed_linear
Unidentified_29	Lipids negative ion mode	397.206	39.4125	Unidentified	Unidentified	Unidentified	Unidentified	110475	921223	3.50205e+06	1.00077e+06	0.891943	1.72663e-07	103	18	0.551845	0.188495	2.92763	8.18143	0.00423214	0.0460007	1	222	1184	0.560044	0.251778	1.16768	0.22364	971788	1.13473e+06	62	50	62	50	0	0	0	61	standard_linear	0.548657	0.193041	2.84218	8.07797	0.00620686	0.0697767	0	215	42	mixed_linear
Unidentified_30	Lipids negative ion mode	442.677	34.1416	Unidentified	Unidentified	Unidentified	Unidentified	4.80818e+06	6.36128e+06	7.44417e+06	6.32142e+06	0.989246	0.604006	92	17	-0.649621	0.210321	-3.08871	8.86936	0.00289997	0.0346417	1	202	1506	0.000192054	3.71658	0.91464	-0.128724	6.82674e+06	6.24401e+06	62	50	53	47	14.5161	6	-8.51613	53	standard_linear	-0.755575	0.255386	-2.95856	8.7531	0.00474841	0.0576728	0	199	39	mixed_linear
Unidentified_31	Lipids negative ion mode	468.897	35.6647	Unidentified	Unidentified	Unidentified	Unidentified	1.26769e+06	1.86996e+06	2.54281e+06	1.8418e+06	0.990264	0.634146	99	17	-0.507537	0.204722	-2.47916	5.93463	0.0148462	0.109791	0	325	1540	0.0103622	1.98455	0.912958	-0.13138	1.99486e+06	1.82122e+06	62	50	59	49	4.83871	2	-2.83871	58	standard_linear	-0.77494	0.236719	-3.27367	10.7169	0.0018554	0.029537	1	151	41	mixed_linear
Unidentified_32	HILIC positive ion mode	546.348	64.7223	Unidentified	Unidentified	Unidentified	Unidentified	85095.9	439067	1.30484e+06	496321	0.833551	4.53345e-09	90	15	0.283441	0.193763	1.46282	2.01326	0.15593	0.729861	0	1160	732	0.0485472	1.31384	1.08976	0.124007	465609	507401	63	49	54	43	14.2857	12.2449	-2.04082	50	standard_linear	-0.280053	0.312939	-0.894913	0.800869	0.375493	0.984618	0	2035	40	mixed_linear
Unidentified_33	Lipids negative ion mode	558.594	34.19	Unidentified	Unidentified	Unidentified	Unidentified	2.92911e+06	3.99697e+06	4.65812e+06	3.9902e+06	0.976459	0.122092	76	15	-0.78935	0.197333	-4.0001	13.847	0.000198311	0.00443079	1	108	1086	6.66682e-05	4.17608	0.900862	-0.150622	4.33446e+06	3.90476e+06	62	50	42	43	32.2581	14	-18.2581	37	standard_linear	-0.851852	0.291054	-2.92678	8.56607	0.00615846	0.0697767	0	213	39	mixed_linear
Unidentified_34	HILIC positive ion mode	568.407	315.874	Unidentified	Unidentified	Unidentified	Unidentified	188667	482682	719159	471390	0.990559	0.709757	92	13	-0.883438	0.202853	-4.35506	15.9426	6.52938e-05	0.00981032	1	36	1515	3.21265e-05	4.49314	0.815463	-0.294309	534404	435786	63	49	57	43	9.52381	12.2449	2.72109	54	standard_linear	-0.766541	0.26582	-2.88368	8.31561	0.00578273	0.36326	0	88	38	mixed_linear
Unidentified_35	HILIC positive ion mode	568.889	40.8812	Unidentified	Unidentified	Unidentified	Unidentified	55081.4	217080	714026	247004	0.919682	8.31359e-05	74	9	0.788402	0.199577	3.95037	13.5431	0.000233142	0.0281063	1	45	310	0.000134634	3.87085	1.49368	0.578867	220322	329089	63	49	46	35	26.9841	28.5714	1.5873	43	standard_linear	0.306891	0.29113	1.05414	1.11121	0.298306	0.984618	0	1619	31	mixed_linear
Unidentified_36	HILIC positive ion mode	612.413	41.76	Unidentified	Unidentified	Unidentified	Unidentified	120729	327721	1.21559e+06	377465	0.827756	8.60134e-09	82	12	0.626946	0.203215	3.08514	8.29307	0.00397967	0.231408	0	95	497	0.00292909	2.53327	1.37561	0.460075	334517	460166	63	49	49	40	22.2222	18.3673	-3.85488	43	standard_linear	0.0574326	0.296437	0.193743	0.0375362	0.847383	0.98859	0	4737	39	mixed_linear
Unidentified_37	HILIC positive ion mode	617.336	323.031	Unidentified	Unidentified	Unidentified	Unidentified	107634	320152	842171	343466	0.946601	0.000431867	93	16	0.396943	0.175946	2.25604	4.92946	0.0264026	0.56312	0	259	716	0.0121466	1.91555	1.30002	0.378537	300287	390380	63	49	56	46	11.1111	6.12245	-4.98866	54	standard_linear	-0.0775517	0.224281	-0.345779	0.119563	0.730959	0.984658	0	4096	39	mixed_linear
Unidentified_38	HILIC positive ion mode	653.295	312.773	Unidentified	Unidentified	Unidentified	Unidentified	63438.9	177866	267501	168941	0.981456	0.149591	96	17	-0.860077	0.196698	-4.37257	16.8064	4.13941e-05	0.00692911	1	33	1615	0.000123205	3.90937	0.815525	-0.294198	190818	155617	63	49	58	47	7.93651	4.08163	-3.85488	54	standard_linear	-0.721302	0.269104	-2.68038	7.18445	0.00993277	0.540249	0	101	42	mixed_linear
Unidentified_39	Lipids negative ion mode	658.574	523.23	Unidentified	Unidentified	Unidentified	Unidentified	174663	312138	575748	321479	0.976066	0.0416107	103	18	-0.918816	0.18462	-4.97681	19.8531	8.36275e-06	0.000325473	1	62	2044	1.94449e-07	6.7112	0.789119	-0.341685	370359	292257	62	50	62	50	0	0	0	61	standard_linear	-0.842427	0.215988	-3.90035	15.2127	0.000255849	0.00672159	1	92	42	mixed_linear
Unidentified_40	Lipids negative ion mode	659.577	523.279	Unidentified	Unidentified	Unidentified	Unidentified	65632.1	127644	221713	127972	0.987622	0.403765	102	17	-0.90797	0.184822	-4.91266	19.7413	8.86665e-06	0.000334299	1	63	1987	3.11199e-07	6.50696	0.781821	-0.35509	147862	115602	62	50	62	49	0	2	2	61	standard_linear	-0.880273	0.219034	-4.01889	16.1515	0.000173452	0.0051126	1	82	41	mixed_linear
Unidentified_41	Lipids negative ion mode	670.29	151.375	Unidentified	Unidentified	Unidentified	Unidentified	998573	1.33011e+06	1.63195e+06	1.32298e+06	0.979061	0.0758011	103	18	-0.633411	0.190503	-3.32495	9.86558	0.001684	0.0232199	1	175	1831	0.000163561	3.78632	0.930208	-0.104375	1.41664e+06	1.31777e+06	62	50	62	50	0	0	0	61	standard_linear	-0.675262	0.261731	-2.57999	6.65634	0.0124823	0.114831	0	262	42	mixed_linear
Unidentified_42	Lipids negative ion mode	671.293	151.355	Unidentified	Unidentified	Unidentified	Unidentified	291774	389627	472597	384695	0.990728	0.649634	103	18	-0.679243	0.196197	-3.46204	10.6899	0.00107725	0.0170515	1	152	1838	0.000135258	3.86884	0.921868	-0.117368	413574	381260	62	50	62	50	0	0	0	61	standard_linear	-0.776645	0.265845	-2.92142	8.53468	0.00498612	0.0583286	0	205	42	mixed_linear
Unidentified_43	Lipids negative ion mode	672.59	531.488	Unidentified	Unidentified	Unidentified	Unidentified	89538.3	162152	329307	166304	0.96131	0.00315982	101	18	-0.99699	0.200505	-4.97238	20.5165	5.91181e-06	0.000245951	1	58	1911	1.62938e-06	5.78798	0.812609	-0.299367	187339	152234	62	50	61	47	1.6129	6	4.3871	59	standard_linear	-0.975808	0.26908	-3.62647	13.1513	0.000629381	0.013344	1	114	42	mixed_linear
Unidentified_44	Lipids negative ion mode	676.307	152.074	Unidentified	Unidentified	Unidentified	Unidentified	845148	1.37562e+06	1.53375e+06	1.36152e+06	0.775545	1.97945e-11	98	17	-0.717495	0.175044	-4.09895	13.7992	0.000203423	0.00450331	1	109	1749	1.42313e-05	4.84675	0.914793	-0.128483	1.48046e+06	1.35431e+06	62	50	59	47	4.83871	6	1.16129	58	standard_linear	-0.830253	0.241952	-3.43147	11.775	0.00115858	0.0216637	1	129	40	mixed_linear
Unidentified_45	Lipids negative ion mode	677.31	151.642	Unidentified	Unidentified	Unidentified	Unidentified	223875	409255	574427	405453	0.941744	0.00010047	103	18	-0.588867	0.176261	-3.34088	9.601	0.00194471	0.0259259	1	181	1843	0.00011794	3.92834	0.905261	-0.143595	441322	399511	62	50	62	50	0	0	0	61	standard_linear	-0.62899	0.259349	-2.42527	5.88192	0.0184877	0.152737	0	292	42	mixed_linear
Unidentified_46	Lipids negative ion mode	682.628	531.113	Unidentified	Unidentified	Unidentified	Unidentified	138455	318455	869798	350613	0.930559	1.97939e-05	103	18	-0.642637	0.204843	-3.13722	9.32265	0.00226338	0.0284456	1	192	1516	0.0995024	1.00217	0.914184	-0.129443	374177	342066	62	50	62	50	0	0	0	61	standard_linear	-0.642049	0.242396	-2.64876	7.01593	0.0104333	0.100869	0	250	42	mixed_linear
Unidentified_47	Lipids negative ion mode	684.592	523.022	Unidentified	Unidentified	Unidentified	Unidentified	397274	735917	1.28428e+06	738895	0.987798	0.443297	98	18	-0.875042	0.193741	-4.51655	17.0763	3.59084e-05	0.00105667	1	82	1802	2.30191e-06	5.63791	0.797665	-0.326145	843887	673139	62	50	59	48	4.83871	4	-0.83871	59	standard_linear	-0.766769	0.231101	-3.31789	11.0084	0.00161263	0.0276435	1	141	39	mixed_linear
Unidentified_48	Lipids positive ion mode	685.352	34.8029	Unidentified	Unidentified	Unidentified	Unidentified	2.15935e+06	3.46729e+06	6.2005e+06	3.57827e+06	0.970897	0.0325342	89	15	0.612729	0.199543	3.07066	8.32821	0.00390341	0.284814	0	16	569	0.00202675	2.6932	1.14263	0.192355	3.54901e+06	4.0552e+06	64	50	55	40	14.0625	20	5.9375	51	standard_linear	0.212322	0.297972	0.712557	0.507738	0.479642	0.989539	0	502	38	mixed_linear
Unidentified_49	Lipids negative ion mode	685.593	523.071	Unidentified	Unidentified	Unidentified	Unidentified	154130	278407	432474	280091	0.990785	0.654734	103	18	-1.09809	0.178408	-6.15495	29.4762	5.66082e-08	7.58864e-06	1	18	2107	1.81239e-08	7.74175	0.783253	-0.352449	321287	251649	62	50	62	50	0	0	0	61	standard_linear	-1.15033	0.220305	-5.22152	27.2643	2.59692e-06	0.000232473	1	27	42	mixed_linear
Unidentified_50	Lipids negative ion mode	687.608	538.568	Unidentified	Unidentified	Unidentified	Unidentified	301233	466085	676157	476470	0.984843	0.23803	103	18	-0.786391	0.19353	-4.06341	14.6294	0.00013086	0.00309573	1	102	1992	1.20857e-06	5.91773	0.839549	-0.252314	538259	451895	62	50	62	50	0	0	0	61	standard_linear	-0.726035	0.209081	-3.47251	12.0583	0.000991009	0.0195997	1	122	42	mixed_linear
Unidentified_51	Lipids negative ion mode	690.605	506.871	Unidentified	Unidentified	Unidentified	Unidentified	445811	945948	2.26614e+06	987050	0.934791	3.60081e-05	103	18	-0.733461	0.202106	-3.62909	11.9881	0.000535425	0.0100191	1	128	1625	0.0172359	1.76357	0.877657	-0.18827	1.07191e+06	940767	62	50	62	50	0	0	0	61	standard_linear	-0.801666	0.221141	-3.62514	13.1416	0.000616977	0.0131968	1	113	42	mixed_linear
Unidentified_52	Lipids negative ion mode	691.609	506.871	Unidentified	Unidentified	Unidentified	Unidentified	189396	426991	1.07558e+06	452220	0.934346	3.3785e-05	103	18	-0.796867	0.19905	-4.00336	14.3008	0.000155799	0.00358041	1	105	1685	0.00533834	2.27259	0.854467	-0.226904	494960	422927	62	50	62	50	0	0	0	61	standard_linear	-0.944396	0.223144	-4.23222	17.9117	8.50388e-05	0.00293751	1	69	42	mixed_linear
Unidentified_53	Lipids negative ion mode	698.614	531.513	Unidentified	Unidentified	Unidentified	Unidentified	46857.4	114327	236388	114008	0.977362	0.0742867	97	16	-0.991343	0.229176	-4.32569	16.5192	4.81605e-05	0.00136719	1	85	1724	1.30462e-05	4.88452	0.803517	-0.3156	128234	103038	62	50	58	45	6.45161	10	3.54839	57	standard_linear	-1.03734	0.271666	-3.81842	14.5803	0.000353764	0.00863685	1	99	40	mixed_linear
Unidentified_54	Lipids negative ion mode	701.624	543.813	Unidentified	Unidentified	Unidentified	Unidentified	41500.6	104707	241799	108173	0.962606	0.0218444	72	11	-0.889709	0.241301	-3.68714	12.1458	0.000491985	0.0096517	1	123	874	0.00255646	2.59236	0.741667	-0.431156	122759	91046	62	50	44	34	29.0323	32	2.96774	38	standard_linear	-0.671481	0.347327	-1.93328	3.73757	0.0615638	0.301214	0	494	34	mixed_linear
Unidentified_55	Lipids negative ion mode	707.64	527.875	Unidentified	Unidentified	Unidentified	Unidentified	92435.8	347963	999542	389353	0.947564	0.000350904	98	17	-0.492358	0.217093	-2.26797	4.98171	0.0256167	0.153602	0	401	1293	0.338197	0.47083	0.908333	-0.138707	406337	369090	62	50	58	49	6.45161	2	-4.45161	58	standard_linear	-0.668626	0.216355	-3.09041	9.55064	0.00315754	0.0441143	1	173	40	mixed_linear
Unidentified_56	HILIC positive ion mode	708.437	334.88	Unidentified	Unidentified	Unidentified	Unidentified	6.50728e+06	1.1369e+07	2.1595e+07	1.19829e+07	0.928102	1.41035e-05	103	18	0.399459	0.211298	1.8905	3.20397	0.0734598	0.687021	0	586	879	0.0100324	1.99859	1.10007	0.137601	1.1692e+07	1.28621e+07	63	49	63	49	0	0	0	60	standard_linear	-0.0231278	0.277623	-0.0833065	0.00693998	0.933905	0.995045	0	5181	43	mixed_linear
Unidentified_57	Lipids negative ion mode	710.613	523.17	Unidentified	Unidentified	Unidentified	Unidentified	212093	363666	543059	368143	0.990115	0.595434	103	18	-1.11892	0.172293	-6.49431	32.2688	1.34254e-08	2.31397e-06	1	14	2167	1.60688e-09	8.79402	0.771388	-0.374471	425052	327880	62	50	62	50	0	0	0	61	standard_linear	-1.14391	0.200641	-5.70127	32.5045	4.41373e-07	4.77213e-05	1	22	42	mixed_linear
Unidentified_58	Lipids negative ion mode	721.4	401.828	Unidentified	Unidentified	Unidentified	Unidentified	174619	311934	522194	321645	0.970419	0.0137222	103	18	0.823566	0.179218	4.59533	17.8671	2.36883e-05	0.000783012	1	73	617	1.06849e-05	4.97123	1.20388	0.267691	304196	366215	62	50	62	50	0	0	0	61	standard_linear	0.993884	0.224574	4.42564	19.5863	4.39537e-05	0.00183166	1	58	42	mixed_linear
Unidentified_59	Lipids negative ion mode	721.901	401.621	Unidentified	Unidentified	Unidentified	Unidentified	70525.2	129375	273466	136125	0.961266	0.00296262	100	17	0.752071	0.196407	3.82914	13.5695	0.000229895	0.00499762	1	111	665	0.000169419	3.77104	1.22166	0.288839	127527	155795	62	50	60	49	3.22581	2	-1.22581	59	standard_linear	0.900239	0.242408	3.71373	13.7918	0.000478657	0.0107565	1	107	41	mixed_linear
Unidentified_60	HILIC positive ion mode	746.597	267.879	Unidentified	Unidentified	Unidentified	Unidentified	273998	617176	1.37655e+06	636369	0.951795	0.000598842	100	18	0.940102	0.197944	4.74933	18.7344	1.50246e-05	0.00307392	1	27	501	8.89508e-07	6.05085	1.33188	0.41346	576545	767886	63	49	60	49	4.7619	0	-4.7619	59	standard_linear	0.983758	0.232506	4.2311	17.9022	8.87892e-05	0.0365211	1	13	41	mixed_linear
Unidentified_61	Lipids negative ion mode	749.573	467.056	Unidentified	Unidentified	Unidentified	Unidentified	4.07037e+06	5.53659e+06	8.30073e+06	5.62627e+06	0.971268	0.0161711	103	18	0.708051	0.216161	3.27558	10.0834	0.00149607	0.0217471	1	166	707	0.00014677	3.83336	1.07092	0.0988466	5.6711e+06	6.07328e+06	62	50	62	50	0	0	0	61	standard_linear	0.810828	0.24599	3.29618	10.8648	0.00169003	0.0284224	1	143	42	mixed_linear
Unidentified_62	Lipids negative ion mode	754.892	401.523	Unidentified	Unidentified	Unidentified	Unidentified	54101	124050	231930	131530	0.962576	0.00353392	101	18	0.872253	0.199065	4.38175	16.9772	3.78315e-05	0.00109985	1	83	595	1.44844e-05	4.8391	1.25799	0.331125	121601	152974	62	50	61	49	1.6129	2	0.387097	60	standard_linear	0.980336	0.231328	4.23786	17.9595	8.50747e-05	0.00293751	1	70	41	mixed_linear
Unidentified_63	Lipids negative ion mode	760.559	439.025	Unidentified	Unidentified	Unidentified	Unidentified	164487	418321	936223	441094	0.952176	0.000523782	103	18	0.559689	0.193471	2.89288	7.88242	0.00499176	0.0519186	0	232	709	0.000154952	3.8098	1.1934	0.255079	417918	498744	62	50	62	50	0	0	0	61	standard_linear	0.741171	0.217198	3.41243	11.6447	0.00119068	0.0218021	1	132	42	mixed_linear
Unidentified_64	Lipids negative ion mode	762.615	523.623	Unidentified	Unidentified	Unidentified	Unidentified	62684.9	136939	298361	138250	0.944716	0.00018284	101	17	-0.871369	0.207993	-4.18942	15.4614	8.42087e-05	0.0022168	1	91	1744	0.000277909	3.5561	0.82298	-0.281071	153835	126603	62	50	61	49	1.6129	2	0.387097	59	standard_linear	-0.989913	0.238913	-4.1434	17.1678	0.000118954	0.00373393	1	77	42	mixed_linear
Unidentified_65	Lipids negative ion mode	762.624	538.622	Unidentified	Unidentified	Unidentified	Unidentified	1.33188e+06	1.91949e+06	3.00532e+06	1.95985e+06	0.976362	0.0441394	103	18	-0.554124	0.185962	-2.97977	8.51699	0.00351846	0.0406222	1	209	1536	0.0747465	1.12641	0.952291	-0.0705251	2.07856e+06	1.97939e+06	62	50	62	50	0	0	0	61	standard_linear	-0.600023	0.255482	-2.34859	5.51586	0.0223362	0.171932	0	314	42	mixed_linear
Unidentified_66	Lipids negative ion mode	763.513	440.492	Unidentified	Unidentified	Unidentified	Unidentified	196660	1.15428e+06	5.75831e+06	1.44855e+06	0.820566	2.34897e-10	103	18	-1.11961	0.17243	-6.49311	34.216	4.93212e-09	1.55412e-06	1	7	1848	0.000102728	3.98831	0.72323	-0.467473	1.71422e+06	1.23978e+06	62	50	62	50	0	0	0	61	standard_linear	-1.27403	0.187424	-6.79759	46.2072	6.91246e-09	2.78457e-06	1	6	42	mixed_linear
Unidentified_67	Lipids negative ion mode	764.516	440.532	Unidentified	Unidentified	Unidentified	Unidentified	58057.9	319646	1.55835e+06	385922	0.801327	6.1228e-11	103	18	-1.13351	0.175531	-6.45758	33.8426	5.9756e-09	1.60212e-06	1	9	1837	0.000138997	3.85699	0.722945	-0.468042	453805	328076	62	50	62	49	0	2	2	61	standard_linear	-1.27176	0.189519	-6.71046	45.0303	9.64902e-09	3.33167e-06	1	7	42	mixed_linear
Unidentified_68	Lipids negative ion mode	768.547	473.234	Unidentified	Unidentified	Unidentified	Unidentified	158515	569138	2.74534e+06	673949	0.801423	5.40626e-11	103	18	-1.06117	0.190355	-5.57469	26.9785	2.05735e-07	2.15843e-05	1	23	1939	6.88701e-06	5.16197	0.754154	-0.407069	783678	591014	62	50	62	50	0	0	0	61	standard_linear	-1.30301	0.202982	-6.41935	41.208	2.93269e-08	6.10409e-06	1	11	42	mixed_linear
Unidentified_69	Lipids negative ion mode	781.521	411.779	Unidentified	Unidentified	Unidentified	Unidentified	65682.1	122883	310960	135983	0.890568	1.7575e-06	83	15	0.732744	0.23511	3.1166	9.00855	0.00268719	0.0325839	1	199	390	2.44266e-05	4.61214	1.369	0.453118	118459	162170	62	50	49	40	20.9677	20	-0.967742	49	standard_linear	0.734182	0.243238	3.01837	9.11054	0.00417465	0.0525528	0	192	34	mixed_linear
Unidentified_70	Lipids negative ion mode	790.598	526.858	Unidentified	Unidentified	Unidentified	Unidentified	1.74074e+06	2.68751e+06	3.72725e+06	2.70439e+06	0.989141	0.512651	103	18	0.905426	0.214733	4.21652	15.4544	8.45195e-05	0.0022168	1	92	666	4.64711e-05	4.33282	1.11388	0.155592	2.67751e+06	2.98242e+06	62	50	62	50	0	0	0	61	standard_linear	0.935439	0.247022	3.78686	14.3403	0.000369232	0.00883598	1	101	42	mixed_linear
Unidentified_71	Lipids negative ion mode	792.547	465.235	Unidentified	Unidentified	Unidentified	Unidentified	43097.3	178456	808440	221037	0.824996	1.7892e-09	90	15	-1.08979	0.209033	-5.21349	23.3305	1.36417e-06	7.83747e-05	1	42	1211	0.00786911	2.10407	0.817111	-0.291397	249504	203872	62	50	60	39	3.22581	22	18.7742	49	standard_linear	-1.33181	0.236213	-5.6382	31.7893	1.072e-06	0.000103641	1	25	41	mixed_linear
Unidentified_72	Lipids negative ion mode	818.557	438.353	Unidentified	Unidentified	Unidentified	Unidentified	111171	284361	645140	289508	0.96821	0.00899443	103	18	0.684419	0.20699	3.30653	10.239	0.00137504	0.0202316	1	164	779	0.000928353	3.03229	1.21077	0.275921	272693	330168	62	50	62	50	0	0	0	61	standard_linear	0.79956	0.259648	3.0794	9.48269	0.00318885	0.0442958	1	174	42	mixed_linear
Unidentified_73	Lipids negative ion mode	820.572	463.624	Unidentified	Unidentified	Unidentified	Unidentified	181201	319152	576335	330129	0.982255	0.143566	103	18	0.896295	0.201435	4.44954	17.26	3.25977e-05	0.00098323	1	80	625	1.36803e-05	4.8639	1.18873	0.249423	315898	375519	62	50	62	50	0	0	0	61	standard_linear	0.989767	0.237527	4.16697	17.3637	0.000105939	0.00341406	1	75	42	mixed_linear
Unidentified_74	Lipids negative ion mode	840.605	493.02	Unidentified	Unidentified	Unidentified	Unidentified	485977	778354	1.32518e+06	785290	0.980801	0.107448	103	18	0.637424	0.232004	2.74747	7.2145	0.00723168	0.06635	0	263	866	0.00642548	2.19209	1.0953	0.131332	788040	863144	62	50	62	50	0	0	0	61	standard_linear	0.731268	0.232495	3.14531	9.89298	0.00263581	0.0388461	1	164	42	mixed_linear
Unidentified_75	Lipids negative ion mode	855.557	494.635	Unidentified	Unidentified	Unidentified	Unidentified	66395	135258	276400	147454	0.940476	9.6322e-05	101	18	0.695166	0.236523	2.9391	8.1505	0.00430492	0.0465819	1	223	856	0.0116007	1.93551	1.1429	0.192698	143947	164517	62	50	61	49	1.6129	2	0.387097	59	standard_linear	0.710434	0.263672	2.69439	7.25975	0.00933316	0.0920745	0	245	42	mixed_linear
Unidentified_76	HILIC positive ion mode	878.807	30.7423	Unidentified	Unidentified	Unidentified	Unidentified	141639	1.44072e+06	8.5685e+06	1.95424e+06	0.812771	2.44283e-10	98	16	-0.906807	0.21555	-4.20693	15.0418	0.000105157	0.0145222	1	40	1689	2.45474e-05	4.60999	0.389659	-1.35972	2.66489e+06	1.0384e+06	63	49	62	45	1.5873	8.16327	6.57596	57	standard_linear	-0.854103	0.285861	-2.98782	8.92709	0.0042499	0.321828	0	73	41	mixed_linear
Unidentified_77	Lipids negative ion mode	888.56	443.546	Unidentified	Unidentified	Unidentified	Unidentified	697816	1.08717e+06	1.55311e+06	1.09796e+06	0.98476	0.234278	103	18	-1.00418	0.174112	-5.7674	26.5111	2.62033e-07	2.50274e-05	1	24	1904	2.032e-05	4.69208	0.879317	-0.185545	1.19105e+06	1.04731e+06	62	50	62	50	0	0	0	61	standard_linear	-1.18444	0.23482	-5.04404	25.4424	4.94697e-06	0.000351671	1	34	42	mixed_linear
Unidentified_78	Lipids negative ion mode	889.563	443.599	Unidentified	Unidentified	Unidentified	Unidentified	90963.9	179737	265304	176670	0.98859	0.46863	103	18	-0.742738	0.195865	-3.7921	11.9891	0.000535129	0.0100191	1	127	1740	0.00159715	2.79665	0.876262	-0.190566	191789	168058	62	50	62	50	0	0	0	61	standard_linear	-0.812706	0.27194	-2.98855	8.93144	0.0041304	0.0525528	0	188	42	mixed_linear
Unidentified_79	Lipids positive ion mode	901.685	565.041	Unidentified	Unidentified	Unidentified	Unidentified	441971	1.63962e+06	4.69668e+06	1.74036e+06	0.955878	0.00447733	81	14	1.0045	0.233671	4.2988	16.2092	5.67174e-05	0.0137143	1	5	359	1.78342e-05	4.74875	1.45686	0.542866	1.55266e+06	2.26202e+06	64	50	48	40	25	20	-5	42	standard_linear	1.13176	0.286303	3.95301	15.6263	0.00032456	0.0951456	0	4	39	mixed_linear
Unidentified_80	HILIC positive ion mode	904.828	32.7956	Unidentified	Unidentified	Unidentified	Unidentified	140184	962706	5.4678e+06	1.31968e+06	0.817923	2.16502e-10	102	17	-0.803938	0.195247	-4.11755	13.5358	0.00023405	0.0281063	1	46	1794	9.99919e-05	4.00004	0.459477	-1.12193	1.73143e+06	795552	63	49	63	48	0	2.04082	2.04082	60	standard_linear	-0.793101	0.271263	-2.92373	8.54822	0.00498316	0.344336	0	80	42	mixed_linear
Unidentified_81	Lipids negative ion mode	926.668	551.018	Unidentified	Unidentified	Unidentified	Unidentified	1.18205e+06	1.69106e+06	3.26361e+06	1.80057e+06	0.882507	6.3287e-08	103	18	-0.602786	0.188467	-3.19837	8.53421	0.00348532	0.0405977	1	206	1873	5.06757e-05	4.2952	0.83313	-0.263386	1.99239e+06	1.65992e+06	62	50	62	50	0	0	0	61	standard_linear	-0.610765	0.245815	-2.48465	6.1735	0.0159283	0.140015	0	274	42	mixed_linear
Unidentified_82	Lipids negative ion mode	960.744	537.035	Unidentified	Unidentified	Unidentified	Unidentified	43442	114143	250770	118917	0.978701	0.0705138	103	18	0.985488	0.198761	4.95816	20.8261	5.02922e-06	0.000220278	1	55	482	1.08212e-07	6.96573	1.3571	0.440526	107609	146036	62	50	62	50	0	0	0	61	standard_linear	1.10741	0.213536	5.18605	26.8951	2.95552e-06	0.000239837	1	29	42	mixed_linear
Unidentified_83	Lipids negative ion mode	964.775	552.39	Unidentified	Unidentified	Unidentified	Unidentified	40523.4	106058	315032	116883	0.923934	1.75509e-05	95	18	1.01019	0.199694	5.05869	21.0366	4.506e-06	0.000201351	1	54	387	6.43541e-08	7.19142	1.53887	0.621869	97063	149367	62	50	54	49	12.9032	2	-10.9032	57	standard_linear	1.09361	0.259782	4.20972	17.7218	9.93836e-05	0.00329055	1	73	38	mixed_linear
Unidentified_84	Lipids negative ion mode	985.638	579.693	Unidentified	Unidentified	Unidentified	Unidentified	83587.7	203559	481874	213945	0.924656	2.74043e-05	90	14	0.833055	0.22898	3.63811	12.0735	0.000511437	0.00979443	1	126	552	0.000885118	3.053	1.26268	0.336489	202422	255594	62	50	56	43	9.67742	14	4.32258	52	standard_linear	0.726865	0.253899	2.86281	8.19567	0.00620672	0.0697767	0	214	38	mixed_linear
Unidentified_85	Lipids positive ion mode	994.885	614.496	Unidentified	Unidentified	Unidentified	Unidentified	134707	391868	1.40874e+06	464761	0.890638	1.76941e-06	81	11	-0.965903	0.220713	-4.37629	16.2997	5.40734e-05	0.0137143	1	4	1165	9.34097e-05	4.02961	0.604556	-0.726052	569501	344295	64	50	51	38	20.3125	24	3.6875	51	standard_linear	-1.12085	0.281563	-3.98081	15.8469	0.000236661	0.0951456	0	3	30	mixed_linear
Unidentified_86	Lipids negative ion mode	1014.79	548.806	Unidentified	Unidentified	Unidentified	Unidentified	61034.4	163430	436844	173706	0.931953	2.82646e-05	101	18	1.06988	0.187218	5.71465	25.7004	3.98747e-07	3.05903e-05	1	31	342	8.38314e-10	9.07659	1.52074	0.604775	146819	223274	62	50	60	50	3.22581	0	-3.22581	60	standard_linear	1.02361	0.233917	4.37595	19.149	5.32718e-05	0.00211079	1	61	41	mixed_linear
Unidentified_87	Lipids negative ion mode	1015.51	443.239	Unidentified	Unidentified	Unidentified	Unidentified	46172.1	101472	160075	99428	0.991887	0.892531	77	8	-0.821865	0.213356	-3.85207	13.2231	0.000276521	0.0057521	1	116	1087	3.98402e-05	4.39968	0.806134	-0.310908	114753	92506.5	62	50	47	35	24.1935	30	5.80645	52	standard_linear	-0.525527	0.279485	-1.88034	3.53569	0.0661368	0.315915	0	506	25	standard_linear
Unidentified_88	Lipids negative ion mode	1063.65	579.673	Unidentified	Unidentified	Unidentified	Unidentified	103922	277672	445092	270334	0.988712	0.48486	102	17	0.647235	0.185505	3.48905	11.5001	0.00069593	0.0124391	1	135	916	0.026604	1.57505	1.13866	0.187334	269776	307183	62	50	62	49	0	2	2	61	standard_linear	0.674437	0.230913	2.92075	8.53076	0.00499546	0.0583286	0	207	41	mixed_linear
Unidentified_89	Lipids negative ion mode	1381.86	494.601	Unidentified	Unidentified	Unidentified	Unidentified	59610.4	112001	229983	115342	0.967333	0.0145841	92	16	0.747887	0.219449	3.40802	10.7625	0.00103579	0.0167743	1	149	636	0.00170876	2.76732	1.19866	0.261419	110928	132964	62	50	53	46	14.5161	8	-6.51613	55	standard_linear	0.787292	0.267714	2.9408	8.6483	0.00491153	0.0583286	0	203	37	mixed_linear
Unidentified_90	Lipids negative ion mode	1451.14	466.81	Unidentified	Unidentified	Unidentified	Unidentified	1.06097e+06	1.63614e+06	2.7207e+06	1.66243e+06	0.963613	0.00382281	103	18	0.655127	0.219557	2.98386	8.45239	0.00364564	0.0416916	1	211	766	0.000676401	3.1698	1.10343	0.141992	1.65801e+06	1.8295e+06	62	50	62	50	0	0	0	61	standard_linear	0.681057	0.227953	2.98771	8.9264	0.00414024	0.0525528	0	189	42	mixed_linear
Unidentified_91	Lipids negative ion mode	1594.14	484.56	Unidentified	Unidentified	Unidentified	Unidentified	85965.1	244058	423069	239339	0.986056	0.323721	99	15	0.88287	0.228875	3.85743	13.6336	0.000222179	0.00487379	1	110	519	4.19992e-06	5.37676	1.27295	0.348179	221599	282085	62	50	61	47	1.6129	6	4.3871	59	standard_linear	1.01087	0.25227	4.00711	16.0569	0.000186403	0.0052388	1	86	40	mixed_linear
Unidentified_92	Lipids negative ion mode	1595.15	484.516	Unidentified	Unidentified	Unidentified	Unidentified	98008.5	248293	438772	243745	0.981046	0.116205	102	17	0.770206	0.233258	3.30195	10.2555	0.00136276	0.0201739	1	163	708	0.000269564	3.56934	1.20332	0.267015	231012	277980	62	50	62	49	0	2	2	61	standard_linear	0.839628	0.25577	3.28275	10.7764	0.00175906	0.0289228	1	147	41	mixed_linear
Unidentified_93	Lipids negative ion mode	1680.14	484.922	Unidentified	Unidentified	Unidentified	Unidentified	70637.2	232623	369117	231302	0.996269	0.994267	96	15	-0.688952	0.211313	-3.26035	9.54541	0.0020045	0.0265761	1	182	1629	7.99504e-05	4.09718	0.787359	-0.344906	267861	210903	62	50	58	47	6.45161	6	-0.451613	56	standard_linear	-0.585581	0.260816	-2.24519	5.04089	0.029034	0.199198	0	352	40	mixed_linear
Unidentified_94	Lipids negative ion mode	1775.12	443.546	Unidentified	Unidentified	Unidentified	Unidentified	64415.9	175091	408460	186301	0.933	0.000495556	71	10	-0.73375	0.212382	-3.45486	10.9459	0.000938127	0.0156117	1	145	829	0.00961515	2.01704	0.811273	-0.301741	202241	164073	62	50	42	36	32.2581	28	-4.25806	38	standard_linear	-0.986354	0.307093	-3.21191	10.3163	0.00288125	0.0414523	1	168	33	mixed_linear
Unidentified_95	Lipids negative ion mode	1794.09	443.467	Unidentified	Unidentified	Unidentified	Unidentified	155444	292589	464153	290606	0.976257	0.0465803	101	18	-0.998188	0.190586	-5.23746	21.6228	3.31889e-06	0.000170426	1	46	1959	4.70582e-07	6.32736	0.79196	-0.3365	331532	262560	62	50	60	50	3.22581	0	-3.22581	60	standard_linear	-1.13558	0.253342	-4.48242	20.0921	3.69786e-05	0.00169123	1	52	41	mixed_linear
Unidentified_96	Lipids negative ion mode	1795.09	443.546	Unidentified	Unidentified	Unidentified	Unidentified	136328	285075	483476	288723	0.994527	0.942627	102	17	-0.935863	0.196848	-4.75425	17.5964	2.73104e-05	0.00084487	1	78	1939	1.68837e-06	5.77253	0.792564	-0.3354	328842	260628	62	50	62	49	0	2	2	60	standard_linear	-1.01149	0.249482	-4.05437	16.4379	0.000156875	0.00470005	1	80	42	mixed_linear
Unidentified_97	Lipids negative ion mode	1796.1	443.378	Unidentified	Unidentified	Unidentified	Unidentified	85771.5	161128	269598	161073	0.97788	0.128154	82	8	-1.08894	0.200998	-5.41766	23.8457	1.04372e-06	6.45771e-05	1	39	1229	1.57669e-05	4.80225	0.785389	-0.348521	183089	143796	62	50	52	38	16.129	24	7.87097	51	standard_linear	-1.13857	0.259709	-4.38404	19.2198	6.51245e-05	0.00238494	1	66	31	mixed_linear
Unidentified_98	Lipids negative ion mode	1806.33	548.631	Unidentified	Unidentified	Unidentified	Unidentified	52350.4	100455	166977	101314	0.984034	0.485452	66	5	-0.678055	0.222653	-3.04534	8.27323	0.00402338	0.0443494	1	218	713	0.00152718	2.81611	0.81738	-0.290922	114167	93318	62	50	44	29	29.0323	42	12.9677	43	standard_linear	-0.788885	0.277887	-2.83887	8.05916	0.00715328	0.0775313	0	223	23	standard_linear
[truncated: 16 more columns]

## Sheet: Table S4 corrected
Table S4. The distribution across metabolite classes of identified metabolites from the primary analysis
	No. of associated features (% of total)
Metabolite class	Combined	Young participants	Mothers
Acyl-acyl glycerophospholipid	39 (28%)	34 (37%)	0
Triacylglyceride	35 (26%)	7 (8%)	9 (75%)
Ceramide	24 (18%)	20 (22%)	0
Diacylglyceride	14 (10%)	10 (11%)	1 (8%)
Acyl-akyl glycerophospholipid	10 (7%)	8 (9%)	0
Sphingolipid	5 (4%)	6 (7%)	0
Other class	2 (1%)	1 (1%)	0
Cardiolipin	1 (1%)	1 (1%)	0
Fatty acid and fatty ester	1 (1%)	0	0
Energy metabolism	1 (1%)	0	1 (8%)
Lysoglycerophospholipids	1 (1%)	1 (1%)	0
Acyl carnitine metabolism	1 (1%)	1 (1%)	0
Fatty acid	1 (1%)	1 (1%)	0
Mixed glycerophospholipid	1 (1%)	1 (1%)	0
Mixed class	1 (1%)	1 (1%)	0
Gut microbial metabolite	0	0	1 (8%)
TOTAL	137	92	12

## Sheet: Table S5 corrected
Table S5: Results for the differential missingness analysis for the subset of metabolite features that were identified
Assay	m.z	retention_time_seconds	Metabolite	Metabolite.Class	Type.of.annotation	min	median	mean	max	shapiro_w	shapiro_p	primary_analysis_flag	n_non_carriers	n_carriers	n_non_missing_non_carriers	n_non_missing_carriers	percent_missing_non_carriers	percent_missing_carriers	diff_in_percent_missing	missingness_p	missingness_OR	missingness_adjp
HILIC negative ion mode	790.539	215.376	PE[40:6];PE[38:3]	Glycerophospholipid (acyl-acyl)	accurate MS	13272.7	194026	252666	882338	0.878484	5.60684e-07	0	63	50	58	31	7.93651	38	30.0635	0.000144185	6.98021	0.0419002
HILIC positive ion mode	260.222	36.6021	Oxotetradecanoic acid	Fatty acid and fatty ester	accurate MS	56333.2	223877	254654	1.14182e+06	0.77257	7.00082e-11	0	63	49	62	34	1.5873	30.6122	29.0249	1.07825e-05	26.672	0.00777839
HILIC positive ion mode	264.232	31.9548	Linoleamide	Fatty amide	accurate MS	52694.9	301313	354320	1.96342e+06	0.671287	2.39435e-13	0	63	49	61	35	3.1746	28.5714	25.3968	0.000187863	11.9488	0.0469117
HILIC positive ion mode	275.196	153.143	Hexenoylcarnitine	Acyl carnitine	accurate MS	20052.8	281478	627205	1.12109e+07	0.365958	2.68568e-17	0	63	49	56	28	11.1111	42.8571	31.746	0.00015547	5.89655	0.0438866
HILIC positive ion mode	289.257	34.8596	Oxohexadecanoic acid	Fatty acid and fatty ester	accurate MS	64258	230176	282923	1.50137e+06	0.737045	1.30502e-11	0	63	49	60	33	4.7619	32.6531	27.8912	0.0001991	9.50144	0.0487795
HILIC positive ion mode	302.269	34.3405	Oxoheptadecylic acid	Fatty acid and fatty ester	accurate MS	16519.4	189362	245353	1.61152e+06	0.66411	1.41524e-13	0	63	49	62	35	1.5873	28.5714	26.9841	2.81049e-05	24.2042	0.0130336
HILIC positive ion mode	305.28	36.6685	Lauroyl diethanolamide	Fatty amide	accurate MS	35376.7	150438	166763	396788	0.933782	0.000174523	0	63	49	60	31	4.7619	36.7347	31.9728	1.83694e-05	11.3562	0.0108496
HILIC positive ion mode	334.314	34.9194	6-hydroxysphingosine	Sphingolipid	accurate MS	18655.9	176922	200535	619837	0.902273	3.7317e-06	0	63	49	61	32	3.1746	34.6939	31.5193	1.39475e-05	15.8236	0.00953203
HILIC positive ion mode	408.295	36.6996	Tetradecadienoic acid glucuronide	Fatty acid glucuronide	accurate MS	37126.3	387430	582301	1.96726e+06	0.885434	3.46553e-07	0	63	49	62	37	1.5873	24.4898	22.9025	0.000178808	19.6592	0.0455259
HILIC positive ion mode	436.327	36.5562	Palmitic acid glucuronide	Fatty acid glucuronide	accurate MS	32762.8	552582	769631	2.73208e+06	0.903967	1.97392e-06	0	63	49	63	38	0	22.449	22.449	5.55202e-05	Inf	0.0218463
HILIC positive ion mode	437.33	36.5554	Palmitic acid glucuronide	Fatty acid glucuronide	accurate MS	20964.3	150289	211310	671184	0.909731	6.15907e-05	0	63	49	52	22	17.4603	55.102	37.6417	4.46632e-05	5.6996	0.0187081
HILIC positive ion mode	625.514	35.5995	Octatriacontatetraenoic acid	Fatty acid and fatty ester	accurate MS	30751.4	137436	488343	4.75772e+06	0.574212	2.48929e-15	0	63	49	63	34	0	30.6122	30.6122	1.00375e-06	Inf	0.00144818
Lipids negative ion mode	769.55	473.32	SM(d18:1/16:0)	Sphingolipid	accurate MS	27971.6	118258	140826	601920	0.776709	1.66919e-10	1	62	50	59	33	4.83871	34	29.1613	9.68317e-05	9.92451	0.0299371
Lipids negative ion mode	794.572	488.558	PE(38:1);PE(40:4)	Glycerophospholipid (acyl-acyl)	accurate MS	50898.8	132357	175032	825993	0.689845	1.06419e-10	0	62	50	48	20	22.5806	60	37.4194	8.33862e-05	5.05929	0.028494
Lipids negative ion mode	800.562	476.908	PC(36:4);PE(42:6)	Glycerophospholipid (acyl-acyl)	accurate MS	44654	150826	179633	604763	0.779818	1.29714e-10	0	62	50	45	50	27.4194	0	-27.4194	1.96272e-05	0	0.0108496
Lipids negative ion mode	820.468	440.452	PE(40:9)	Glycerophospholipid (acyl-acyl)	accurate MS	30321.4	74247.6	83076.8	175549	0.922286	0.000368433	1	62	50	50	19	19.3548	62	42.6452	5.21182e-06	6.6645	0.00563963
Lipids negative ion mode	832.512	451.385	PE(40:8);PC(36:8)	Glycerophospholipid (acyl-acyl)	accurate MS	33800.9	135936	184128	1.45451e+06	0.520627	7.98004e-16	0	62	50	59	33	4.83871	34	29.1613	9.68317e-05	9.92451	0.0299371
Lipids negative ion mode	858.528	463.718	PE(42:9);PC(38:9)	Glycerophospholipid (acyl-acyl)	accurate MS	27204.6	125191	144150	411648	0.854032	1.61885e-06	1	62	50	47	19	24.1935	62	37.8065	9.14868e-05	5.02947	0.0296989
Lipids negative ion mode	899.488	440.364	PGP(40:7)	Glycerophospholipid (acyl-acyl)	accurate MS	33193.5	92035.6	100877	214384	0.930498	0.000309066	1	62	50	55	25	11.2903	50	38.7097	7.53489e-06	7.69655	0.00669061
Lipids positive ion mode	224.201	46.7666	Leukotriene C4	Other class	accurate MS	29182.9	396558	523915	3.10937e+06	0.650956	2.67834e-14	0	64	50	64	39	0	22	22	5.80511e-05	Inf	0.0221704
